# Supplementary material for: Phenome-wide analyses identify an association between the parent-of-origin effects dependent methylome and the rate of aging in humans
Source: Genome Biol. 2023 May 15;24:117. doi: 10.1186/s13059-023-02953-6 (PMC10184337; doi:10.1186/s13059-023-02953-6)
Supplement: Supplementary file 2 — Additional file 2: Table S1. Discovery and replication results by MOA and CpG outcome models for the 115 associations identified in discovery dataset. Table S2. Discovery and replication results by MOA models for the 92 high-confidence associations between POE-CpGs and phenotypes. Table S3. Conditional analyses results for POE-CpGs’ association with parental smoking exposure. Table S4. Enrichment test results for POE-CpGs associated with specific phenotype in functional regions. Table S5. Per phenotype resultsfor comparisons between methylation association signals from POE regions versus non-POE regions. Table S6. Comparisons between results from sensitivity models using SIMD as covariates and results from the raw models. Table S7. Information for matched modules between discovery and replication datasets. Table S8. Information of constituting CpGs of POE co-methylation modules. Table S9. Significant and replicated associations between POE co-methylation module PCs and phenotypes. Table S10. Comparisons of the distribution of module connectivityof atypical POE module 3 across different age groups by Wilcox test. Table S11. Comparisons of variation of module connectivityof atypical POE module 3 across different age groups by Levene test. Table S12. The degree and closeness centrality of constituting GpGs of atypical POE module 3 in sharp increasing cluster. Table S13. Comparisons of connectivity radiated from each constituting CpG in aypical POE module 3 in the sharply increasing cluster between youngestand oldestgroups. Table S14. Annotations for the five hub CpGs of the atypical POE module 3. Table S15. The loading of each constituting POE-CpG in the first PC of atypical POE module 3. Table S16. Significant associations between POE-CpGs and chronological age. Table S17. Comparisons of Shannon entropy in CpGs belonging to different groups. Table S18. The correlations between methylation Shannon entropy and age. Table S19. Phenotypic information. Table S20. Number of [file 13059_2023_2953_MOESM2_ESM.xlsx]

## Sheet: s1
Supplementary table 1. Discovery and replication results by MOA and CpG outcome models for the 115 associations identified in discovery dataset.
POE CpG								Phenotype		Discovery (MOA)					Replication (MOA)						Discovery( CpG outcome)						Replication(CpG outcome)						High confidence associations
POE type	ID	CHR	Position(hg19)	Relation to CpG Island	Overlap/nearby gene	Relation to gene	Chromatin states Group	Name	Group	Beta	SE	Pval	N	Adjusted Pval	Beta	SE	Pval	N	Adjusted Pval	Significant	Beta	SE	Pval	N	Adjusted Pval	Significant	Beta	SE	Pval	N	Adjusted Pval	Significant
Typical	cg11078090	1	23878540	N_Shelf	E2F2;ID3	intergenic	Enhancer	Body fat composition	Anthropometric	0.24996	0.0577569	1.50613e-05	4800	0.021479	0.219655	0.0636574	0.000559387	4268	0.000906049	1	0.0248332	0.00464671	9.51184e-08	4679	1.39128e-07	1	0.0227981	0.00466021	1.03721e-06	3996	1.97273e-06	1	1
Typical	cg11078090	1	23878540	N_Shelf	E2F2;ID3	intergenic	Enhancer	Waist to hip ratio	Anthropometric	0.266823	0.0578242	3.94285e-06	4821	0.00706665	0.221696	0.0640172	0.00053404	4317	0.000877351	1	0.0221508	0.00426708	2.17897e-07	4701	2.92519e-07	1	0.0193769	0.00437098	9.53708e-06	4039	1.62298e-05	1	1
Atypical	cg26719105	1	79472523	Island	ADGRL4	upstream	Inactive states	DNAmTL acceleration	Aging	-0.34772	0.0767049	5.80906e-06	4927	0.00963055	-0.275947	0.0740167	0.000192873	4389	0.00038913	1	-0.0182366	0.00212078	1.07464e-17	4805	6.19498e-17	1	-0.0149691	0.0021026	1.27474e-12	4105	6.86941e-12	1	1
Atypical	cg01331772	2	131094827	Sea	IMP4, CCDC115	upstream, downstream	Promoter	DNAmTL acceleration	Aging	0.101362	0.0222959	5.46235e-06	4927	0.00917039	0.0637641	0.0217903	0.00343063	4389	0.00487065	1	0.0795924	0.00791644	1.50636e-23	4805	1.01619e-22	1	0.0899113	0.00781837	3.8117e-30	4105	2.84411e-29	1	1
Atypical	cg01661567	4	1843351	Island	LETM1	exonic	Transcribed	DNAmTL acceleration	Aging	-0.271408	0.062109	1.24324e-05	4927	0.0183209	-0.303093	0.0621705	1.08705e-06	4388	3.65224e-06	1	-0.0231625	0.00181176	7.94282e-37	4805	9.72996e-36	1	-0.0241367	0.00169055	3.61417e-45	4105	7.01149e-44	1	1
Typical	cg00976097	5	421733	Island	AHRR	intronic	Transcribed	Smoking status	Lifestyle and habits	0.0858387	0.0162689	1.31849e-07	4928	0.000356875	0.0527753	0.0142921	0.000221958	4389	0.000440089	1	0.0564184	0.00554075	4.16943e-24	4808	3.14311e-23	1	0.0552519	0.00698858	3.38997e-15	4107	2.19218e-14	1	1
Atypical	cg24930541	5	118664652	Sea	TNFAIP8	intronic	Enhancer	Alcohol consumption	Lifestyle and habits	-0.232914	0.0530652	1.13767e-05	4455	0.0173433	-0.216036	0.0564461	0.000129558	4017	0.000270894	1	-0.0201867	0.00410823	9.26582e-07	4343	1.14943e-06	1	-0.0232998	0.00425399	4.60608e-08	3756	1.08973e-07	1	1
Typical	cg12577411	6	15551489	Sea	DTNBP1	intronic	Transcribed	Body fat composition	Anthropometric	-0.325747	0.0738752	1.03651e-05	4800	0.0159849	-0.297571	0.087915	0.000712415	4267	0.00113789	1	-0.013706	0.00246327	2.78148e-08	4679	4.32675e-08	1	-0.00704363	0.00229459	0.00215744	3996	0.00279029	1	1
Typical	cg12577411	6	15551489	Sea	DTNBP1	intronic	Transcribed	Body mass index	Anthropometric	-0.389949	0.0872777	7.89862e-06	4884	0.0124712	-0.397444	0.0996392	6.63987e-05	4348	0.00015908	1	-0.0106437	0.00185112	9.48893e-09	4762	1.63143e-08	1	-0.00649549	0.00176886	0.000243625	4069	0.000369244	1	1
Typical	cg12577411	6	15551489	Sea	DTNBP1	intronic	Transcribed	Waist	Anthropometric	-0.369071	0.0856264	1.63072e-05	4827	0.0230084	-0.364457	0.097016	0.000172188	4319	0.0003536	1	-0.00999713	0.00196021	3.52995e-07	4705	4.55178e-07	1	-0.00509147	0.00192866	0.00832484	4042	0.0100939	1	1
Typical	cg12577411	6	15551489	Sea	DTNBP1	intronic	Transcribed	Weight	Anthropometric	-0.355612	0.083505	2.05734e-05	4883	0.0275617	-0.332003	0.0955078	0.000508592	4352	0.000847653	1	-0.0100523	0.00202161	6.84463e-07	4762	8.71134e-07	1	-0.0049788	0.00194885	0.010663	4073	0.0124616	1	1
Atypical	cg14585513	6	26254060	S_Shore	H2BC9;H3C8	intergenic	Promoter	Mother age when born	Birth-related information	-0.16038	0.0358189	7.55171e-06	4738	0.0120671	-0.0796615	0.0329666	0.0156736	4101	0.0198073	1	-0.0145377	0.00349707	3.28178e-05	4622	3.57349e-05	1	-0.00980781	0.0040152	0.014624	3839	0.0164945	1	1
Atypical	cg19089201	7	45002287	Island	MYO1G	UTR3	Transcribed	Lifespan (Mother)	Aging	-0.15793	0.0356436	9.38793e-06	1015	0.0146483	-0.149074	0.0266707	2.2784e-08	1968	1.1392e-07	1	-0.035791	0.00911597	8.95157e-05	1833	9.43284e-05	1	-0.032549	0.00857143	0.000151026	1832	0.000244158	1	1
Atypical	cg19089201	7	45002287	Island	MYO1G	UTR3	Transcribed	General cognitive ability	Intelligence and education	-0.0892993	0.0183946	1.20605e-06	4830	0.00249931	-0.0891813	0.0194477	4.52453e-06	4274	1.23886e-05	1	-0.0273337	0.00530982	2.74384e-07	4708	3.63374e-07	1	-0.0286952	0.00543877	1.39016e-07	3999	2.99656e-07	1	1
Atypical	cg19089201	7	45002287	Island	MYO1G	UTR3	Transcribed	Highest eductional qualification	Intelligence and education	0.113871	0.0187886	1.35591e-09	4636	6.42256e-06	0.110395	0.019969	3.23326e-08	4148	1.4873e-07	1	0.0341621	0.00555731	8.56485e-10	4522	1.78586e-09	1	0.0354068	0.00568605	5.26395e-10	3878	1.7607e-09	1	1
Atypical	cg19089201	7	45002287	Island	MYO1G	UTR3	Transcribed	Mill hill vocabulary	Intelligence and education	-0.0842342	0.0173761	1.24901e-06	4842	0.0025099	-0.0940716	0.0191671	9.20222e-07	4303	3.20683e-06	1	-0.0305138	0.00578991	1.42389e-07	4720	1.99344e-07	1	-0.030342	0.00555328	4.94341e-08	4027	1.14169e-07	1	1
Atypical	cg19089201	7	45002287	Island	MYO1G	UTR3	Transcribed	Years of education	Intelligence and education	-0.0818666	0.0179588	5.15005e-06	4758	0.00887066	-0.114553	0.0201253	1.25577e-08	4254	7.60071e-08	1	-0.0234104	0.00549596	2.08895e-05	4642	2.32633e-05	1	-0.0330891	0.00539878	9.70615e-10	3976	3.03709e-09	1	1
Atypical	cg19089201	7	45002287	Island	MYO1G	UTR3	Transcribed	Smoking status	Lifestyle and habits	0.140266	0.0189149	1.21026e-13	4928	1.45922e-09	0.136504	0.0181432	5.32491e-14	4389	1.02061e-12	1	0.0708484	0.00494717	1.39195e-45	4808	2.27352e-44	1	0.0800035	0.00564697	1.61257e-44	4107	2.23457e-43	1	1
Atypical	cg19089201	7	45002287	Island	MYO1G	UTR3	Transcribed	Mother current smoke	Parental smoking exposure	0.288806	0.0573217	4.69579e-07	498	0.00111213	0.318821	0.0564479	1.62265e-08	468	9.33024e-08	1	0.147329	0.0276457	1.16277e-07	1305	1.65148e-07	1	0.27939	0.046659	4.55887e-09	433	1.30062e-08	1	1
Atypical	cg19089201	7	45002287	Island	MYO1G	UTR3	Transcribed	Mother ever smoke	Parental smoking exposure	0.308132	0.0350667	1.53571e-18	1358	2.90969e-14	0.344235	0.0627416	4.0986e-08	471	1.7457e-07	1	0.148167	0.0184448	2.1086e-15	1317	9.84013e-15	1	0.172019	0.0299732	1.81481e-08	436	4.75774e-08	1	1
Atypical	cg19089201	7	45002287	Island	MYO1G	UTR3	Transcribed	Mother smoke before pregnancy	Parental smoking exposure	0.30972	0.0353541	1.94345e-18	1312	3.22195e-14	0.353006	0.0635491	2.77838e-08	449	1.33131e-07	1	0.148108	0.018716	5.44746e-15	1272	2.42659e-14	1	0.176068	0.0309257	2.40405e-08	415	6.13665e-08	1	1
Atypical	cg19089201	7	45002287	Island	MYO1G	UTR3	Transcribed	Parent current smoke	Parental smoking exposure	0.315588	0.0453276	3.34566e-12	730	2.78276e-08	0.415187	0.117307	0.000401178	110	0.000720867	1	0.148837	0.027075	5.44019e-08	700	8.07786e-08	1	0.290819	0.0749186	0.000202767	98	0.000312196	1	1
Atypical	cg19089201	7	45002287	Island	MYO1G	UTR3	Transcribed	Parent ever smoke	Parental smoking exposure	0.173695	0.0409724	2.242e-05	1126	0.0297352	0.100028	0.0373108	0.00734191	347	0.00993317	1	0.135145	0.0312748	1.69515e-05	1090	1.90947e-05	1	0.304483	0.112127	0.00698949	321	0.00869206	1	1
Atypical	cg04180046	7	45002736	Island	MYO1G	intronic	Transcribed	General cognitive ability	Intelligence and education	-0.190736	0.0388441	9.09368e-07	4830	0.00201013	-0.200064	0.0421234	2.03952e-06	4274	6.05599e-06	1	-0.0137951	0.00242638	1.38346e-08	4708	2.22261e-08	1	-0.0152088	0.00245128	6.04849e-10	3999	1.95568e-09	1	1
Atypical	cg04180046	7	45002736	Island	MYO1G	intronic	Transcribed	Highest eductional qualification	Intelligence and education	0.275523	0.0396602	3.72861e-12	4636	2.90893e-08	0.238836	0.0432646	3.38323e-08	4148	1.49643e-07	1	0.0187034	0.00254641	2.42915e-13	4522	9.52226e-13	1	0.0177557	0.00255823	4.55831e-12	3878	2.1055e-11	1	1
Atypical	cg04180046	7	45002736	Island	MYO1G	intronic	Transcribed	Mill hill vocabulary	Intelligence and education	-0.194037	0.0366426	1.18762e-07	4842	0.000328149	-0.234247	0.0416048	1.79894e-08	4303	9.85134e-08	1	-0.0160155	0.00264651	1.5457e-09	4720	3.1558e-09	1	-0.0171932	0.00249569	6.48798e-12	4027	2.86061e-11	1	1
Atypical	cg04180046	7	45002736	Island	MYO1G	intronic	Transcribed	Years of education	Intelligence and education	-0.208289	0.0379599	4.0866e-08	4758	0.000126046	-0.254479	0.0435154	4.97475e-09	4254	3.17831e-08	1	-0.014607	0.00250745	6.08167e-09	4642	1.06429e-08	1	-0.0170523	0.00243263	2.7925e-12	3976	1.42564e-11	1	1
Atypical	cg04180046	7	45002736	Island	MYO1G	intronic	Transcribed	Smoking status	Lifestyle and habits	0.202114	0.0392783	2.66544e-07	4928	0.000679831	0.240053	0.0388985	6.77391e-10	4389	5.9923e-09	1	0.0305733	0.00226084	6.38084e-41	4808	8.93318e-40	1	0.0354383	0.00254378	3.88011e-43	4107	4.70463e-42	1	1
Atypical	cg04180046	7	45002736	Island	MYO1G	intronic	Transcribed	Mother current smoke	Parental smoking exposure	0.784826	0.127548	7.59335e-10	498	3.87343e-06	0.873243	0.130837	2.48413e-11	468	2.85675e-10	1	0.0753215	0.0120192	5.01053e-10	1305	1.09118e-09	1	0.133639	0.0194	2.06178e-11	433	7.9997e-11	1	1
Atypical	cg04180046	7	45002736	Island	MYO1G	intronic	Transcribed	Mother ever smoke	Parental smoking exposure	0.741396	0.0787477	4.73851e-21	1358	1.04743e-16	0.966504	0.145603	3.18064e-11	471	3.32521e-10	1	0.066369	0.00802164	3.17046e-16	1317	1.55352e-15	1	0.0839176	0.0124513	5.19948e-11	436	1.80125e-10	1	1
Atypical	cg04180046	7	45002736	Island	MYO1G	intronic	Transcribed	Mother smoke before pregnancy	Parental smoking exposure	0.748596	0.0791527	3.15035e-21	1312	8.35649e-17	1.0046	0.148386	1.28642e-11	449	1.64376e-10	1	0.0680538	0.00818491	2.36125e-16	1272	1.21791e-15	1	0.086495	0.0127675	4.4358e-11	415	1.5936e-10	1	1
Atypical	cg04180046	7	45002736	Island	MYO1G	intronic	Transcribed	Parent current smoke	Parental smoking exposure	0.700736	0.100653	3.35707e-12	730	2.78276e-08	0.835486	0.240176	0.000503954	110	0.000847653	1	0.0635155	0.0118068	1.02456e-07	700	1.47657e-07	1	0.130349	0.0354286	0.000407117	98	0.000589408	1	1
Atypical	cg12803068	7	45002919	S_Shore	MYO1G	intronic	Transcribed	General cognitive ability	Intelligence and education	-0.0939057	0.0170963	3.95695e-08	4830	0.000124953	-0.0938636	0.0188644	6.50098e-07	4274	2.33629e-06	1	-0.0258235	0.00431159	2.26448e-09	4708	4.35135e-09	1	-0.0228186	0.00417967	5.06778e-08	3999	1.1432e-07	1	1
Atypical	cg12803068	7	45002919	S_Shore	MYO1G	intronic	Transcribed	Highest eductional qualification	Intelligence and education	0.110817	0.0174841	2.32521e-10	4636	1.34082e-06	0.114222	0.019348	3.55726e-09	4148	2.55244e-08	1	0.0286515	0.00452588	2.67999e-10	4522	5.96906e-10	1	0.0295015	0.00436287	1.56601e-11	3878	6.32928e-11	1	1
Atypical	cg12803068	7	45002919	S_Shore	MYO1G	intronic	Transcribed	Logical memory delay	Intelligence and education	-0.0746742	0.0163924	5.2279e-06	4874	0.00888931	-0.0635281	0.0174961	0.000282332	4335	0.00053514	1	-0.0171665	0.0042081	4.5896e-05	4752	4.94265e-05	1	-0.0158009	0.00423643	0.000194283	4058	0.000303958	1	1
Atypical	cg12803068	7	45002919	S_Shore	MYO1G	intronic	Transcribed	Mill hill vocabulary	Intelligence and education	-0.0903254	0.0161818	2.37871e-08	4842	8.08932e-05	-0.100101	0.0186627	8.15359e-08	4303	3.3488e-07	1	-0.0277845	0.00471067	3.93205e-09	4720	7.13594e-09	1	-0.024596	0.0042647	8.6593e-09	4027	2.39986e-08	1	1
Atypical	cg12803068	7	45002919	S_Shore	MYO1G	intronic	Transcribed	Years of education	Intelligence and education	-0.0823444	0.0167383	8.67509e-07	4758	0.0019501	-0.120503	0.0195081	6.52994e-10	4254	5.9923e-09	1	-0.0202992	0.00446597	5.62533e-06	4642	6.56289e-06	1	-0.0275373	0.00413996	3.2954e-11	3976	1.22944e-10	1	1
Atypical	cg12803068	7	45002919	S_Shore	MYO1G	intronic	Transcribed	Smoking status	Lifestyle and habits	0.205432	0.0169475	8.11101e-34	4928	5.37874e-29	0.203566	0.0170773	9.27526e-33	4389	2.66664e-31	1	0.0958191	0.00403358	4.9751e-118	4808	2.4378e-116	1	0.0939827	0.00435467	6.22596e-98	4107	2.01306e-96	1	1
Atypical	cg12803068	7	45002919	S_Shore	MYO1G	intronic	Transcribed	Mother current smoke	Parental smoking exposure	0.286227	0.0544295	1.45097e-07	498	0.000384878	0.335824	0.0564286	2.66006e-09	468	2.03938e-08	1	0.0758266	0.022293	0.000690975	1305	0.000720378	1	0.203962	0.034914	1.03425e-08	433	2.78673e-08	1	1
Atypical	cg12803068	7	45002919	S_Shore	MYO1G	intronic	Transcribed	Mother ever smoke	Parental smoking exposure	0.276299	0.0330111	5.76782e-17	1358	8.49972e-13	0.369386	0.0626733	3.77317e-09	471	2.55244e-08	1	0.0992104	0.0148513	3.52163e-11	1317	1.11329e-10	1	0.135218	0.0222622	2.77822e-09	436	8.16628e-09	1	1
Atypical	cg12803068	7	45002919	S_Shore	MYO1G	intronic	Transcribed	Mother smoke before pregnancy	Parental smoking exposure	0.279116	0.0334041	6.50243e-17	1312	8.62404e-13	0.386251	0.0639058	1.50267e-09	449	1.23434e-08	1	0.101012	0.0150915	3.27533e-11	1272	1.06994e-10	1	0.140058	0.0228297	2.03723e-09	415	6.17537e-09	1	1
Atypical	cg12803068	7	45002919	S_Shore	MYO1G	intronic	Transcribed	Parent current smoke	Parental smoking exposure	0.274175	0.0429605	1.74758e-10	730	1.05354e-06	0.398341	0.114312	0.000492743	110	0.000845753	1	0.0579428	0.0220058	0.00865161	700	0.0087408	1	0.191643	0.0575679	0.0012848	98	0.00173091	1	1
Atypical	cg22143809	7	128500290	N_Shelf	FLNC-AS1	ncRNA_intronic	Insulator	Smoking status	Lifestyle and habits	0.473657	0.114115	3.31454e-05	4928	0.0407038	0.438905	0.125614	0.000475719	4389	0.000828904	1	0.00910495	0.00140354	9.63041e-11	4808	2.35945e-10	1	0.00764167	0.00146351	1.86326e-07	4107	3.92906e-07	1	1
Typical	cg24752967	8	22411728	S_Shelf	SORBS3	intronic	Transcribed	DNAmTL acceleration	Aging	0.396014	0.094705	2.89517e-05	4927	0.0362246	0.287584	0.0922244	0.0018189	4389	0.00264777	1	0.0249424	0.00217807	5.64537e-30	4805	4.61038e-29	1	0.0291235	0.00218684	1.2076e-39	4105	1.30152e-38	1	1
Atypical	cg11363234	8	102500879	N_Shelf	NACA4P;GRHL2	intergenic	Repressed	Smoking status	Lifestyle and habits	-0.247488	0.0517448	1.72816e-06	4928	0.00342093	-0.236476	0.0580775	4.66649e-05	4389	0.00011705	1	-0.0197356	0.00232951	3.16975e-17	4808	1.72575e-16	1	-0.0164275	0.0023666	4.49432e-12	4107	2.1055e-11	1	1
Typical	cg01770632	8	141929332	Sea	PTK2	intronic	Inactive states	Smoking status	Lifestyle and habits	0.450068	0.0887873	3.99804e-07	4928	0.000981948	0.409781	0.112872	0.00028288	4389	0.00053514	1	0.00892229	0.00220391	5.23813e-05	4808	5.57975e-05	1	0.00522767	0.00209338	0.0125553	4107	0.0143278	1	1
Atypical	cg26873823	9	71597058	Sea	PIP5K1B	intronic	Enhancer	Fish intake (Weekly)	Lifestyle and habits	-0.383711	0.0894432	1.78679e-05	4283	0.0244308	-0.288961	0.112464	0.0101888	3933	0.0131653	1	-0.0099297	0.00207101	1.68682e-06	4175	2.06635e-06	1	-0.00900998	0.00179081	5.10718e-07	3680	9.90792e-07	1	1
Typical	cg11813497	10	14372879	Sea	FRMD4A	UTR5	Inactive states	Mother current smoke	Parental smoking exposure	0.418973	0.098918	2.27988e-05	498	0.0299382	0.447992	0.0920474	1.13322e-06	468	3.65224e-06	1	0.146164	0.0221091	5.56816e-11	1305	1.60494e-10	1	0.209146	0.0403138	3.31199e-07	433	6.55638e-07	1	1
Typical	cg11813497	10	14372879	Sea	FRMD4A	UTR5	Inactive states	Mother ever smoke	Parental smoking exposure	0.378631	0.060017	2.81319e-10	1358	1.55462e-06	0.392097	0.102286	0.000126415	471	0.000269217	1	0.0834667	0.0149514	2.88004e-08	1317	4.41006e-08	1	0.0893023	0.0264014	0.000785048	436	0.00108785	1	1
Typical	cg11813497	10	14372879	Sea	FRMD4A	UTR5	Inactive states	Mother smoke before pregnancy	Parental smoking exposure	0.374805	0.0603098	5.14336e-10	1312	2.72861e-06	0.426528	0.104773	4.68202e-05	449	0.00011705	1	0.0839954	0.0152981	4.83993e-08	1272	7.29712e-08	1	0.0945773	0.0268852	0.000484664	415	0.00068134	1	1
Typical	cg11813497	10	14372879	Sea	FRMD4A	UTR5	Inactive states	Parent current smoke	Parental smoking exposure	0.515333	0.0762464	1.39156e-11	730	9.22799e-08	0.84566	0.213651	7.55369e-05	110	0.000173735	1	0.126432	0.0218059	1.02215e-08	700	1.69781e-08	1	0.232913	0.0558583	7.2497e-05	98	0.00011919	1	1
Atypical	cg19935065	10	98062687	Sea	BLNK;DNTT	intergenic	Transcribed	DNAmTL acceleration	Aging	-0.342452	0.0472518	4.24863e-13	4927	4.33452e-09	-0.412974	0.0464006	5.57521e-19	4389	1.2823e-17	1	-0.0493517	0.00265167	1.05003e-74	4805	3.43011e-73	1	-0.054673	0.00252794	2.58759e-98	4105	1.25498e-96	1	1
Atypical	cg20728490	10	98064175	Sea	DNTT	upstream	Transcribed	DNAmTL acceleration	Aging	-0.335231	0.0495626	1.34432e-11	4927	9.22799e-08	-0.367254	0.0493501	9.93214e-14	4389	1.63171e-12	1	-0.02717	0.00176241	2.25226e-52	4805	4.41444e-51	1	-0.0239263	0.00162892	1.22116e-47	4105	2.9613e-46	1	1
Typical	cg11613559	10	121577971	Island	INPP5F	intronic	Transcribed	Alcohol consumption	Lifestyle and habits	-0.138742	0.0316491	1.1665e-05	4455	0.0175807	-0.13645	0.0287381	2.05377e-06	4017	6.05599e-06	1	-0.0358785	0.0054794	6.51575e-11	4343	1.77373e-10	1	-0.0519119	0.00657199	3.66696e-15	3756	2.22309e-14	1	1
Typical	cg01729557	10	121578625	S_Shore	INPP5F	intronic	Transcribed	Alcohol consumption	Lifestyle and habits	-0.292447	0.0705602	3.40342e-05	4455	0.0414118	-0.185665	0.0728266	0.0107906	4017	0.013788	1	-0.0161818	0.00281809	9.99003e-09	4343	1.68797e-08	1	-0.0165625	0.00298751	3.16238e-08	3756	7.66878e-08	1	1
Atypical	cg02159157	11	32365507	Sea	SNORA88;WT1	intergenic	Transcribed	Smoking status	Lifestyle and habits	0.357461	0.0662789	6.91782e-08	4928	0.000203888	0.579783	0.0802632	5.0656e-13	4389	7.2818e-12	1	0.0215489	0.00177449	1.90893e-33	4808	1.87075e-32	1	0.0209853	0.00169557	1.44121e-34	4107	1.27089e-33	1	1
Atypical	cg14391737	11	86513429	S_Shore	PRSS23	intronic	Repressed	DNAmTL acceleration	Aging	0.285943	0.0389815	2.21133e-13	4927	2.44404e-09	0.191168	0.0368006	2.05058e-07	4389	7.60699e-07	1	0.0821819	0.00459492	2.62154e-69	4805	6.42276e-68	1	0.0651094	0.00457328	6.28128e-45	4105	1.01547e-43	1	1
Atypical	cg14391737	11	86513429	S_Shore	PRSS23	intronic	Repressed	Highest eductional qualification	Intelligence and education	-0.23148	0.0417722	2.99912e-08	4636	9.70164e-05	-0.21657	0.0460366	2.54751e-06	4148	7.32409e-06	1	-0.0200114	0.00453736	1.05605e-05	4522	1.21756e-05	1	-0.02331	0.00452781	2.76122e-07	3878	5.62531e-07	1	1
Atypical	cg14391737	11	86513429	S_Shore	PRSS23	intronic	Repressed	Smoking status	Lifestyle and habits	-0.801491	0.0348503	4.86634e-117	4928	6.45413e-112	-0.785528	0.0351446	1.17189e-110	4389	1.34767e-108	1	-0.205193	0.00428847	0	4808	0	1	-0.206597	0.00477378	0	4107	0	1	1
Atypical	cg14391737	11	86513429	S_Shore	PRSS23	intronic	Repressed	Forced expiratory flow	Lung characteristics and diseases	0.202161	0.0437675	3.85627e-06	4047	0.00706665	0.108025	0.0462768	0.0195786	3696	0.0239525	1	0.0332288	0.00566656	4.88989e-09	3941	8.71289e-09	1	0.0149526	0.00562597	0.00790217	3462	0.00970266	1	1
Atypical	cg14391737	11	86513429	S_Shore	PRSS23	intronic	Repressed	Scottish index of multiple deprivation	Socioeconomic status	0.20421	0.0420137	1.17056e-06	4660	0.00246427	0.201638	0.0452437	8.32301e-06	4178	2.22592e-05	1	0.0147575	0.00448751	0.00101467	4542	0.00104671	1	0.0197621	0.0043931	7.0447e-06	3906	1.22024e-05	1	1
Atypical	cg10322443	14	65722585	Sea	LINC02324;MIR4708	intergenic	Insulator	DNAmTL acceleration	Aging	-0.380888	0.090761	2.70948e-05	4927	0.0342241	-0.357066	0.0914576	9.45472e-05	4387	0.000213195	1	-0.0133732	0.0019218	3.89783e-12	4805	1.46918e-11	1	-0.0131298	0.00192164	9.56973e-12	4105	4.03593e-11	1	1
Atypical	cg22791839	14	102290160	Sea	PPP2R5C	intronic	Enhancer	Smoking status	Lifestyle and habits	-0.392151	0.0805955	1.14073e-06	4928	0.00244021	-0.535144	0.102753	1.90811e-07	4389	7.31442e-07	1	-0.0255068	0.00253779	1.5554e-23	4808	1.01619e-22	1	-0.0245497	0.00225233	2.73138e-27	4107	1.89246e-26	1	1
Atypical	cg00213123	15	75019070	Island	CYP1A1;CYP1A2	intergenic	Promoter	Mother smoke before pregnancy	Parental smoking exposure	0.538692	0.108728	7.25158e-07	1312	0.0016873	0.403563	0.155818	0.00959845	449	0.0126281	1	0.0641066	0.0107048	2.75722e-09	1272	5.1963e-09	1	0.0546331	0.0224858	0.0155485	415	0.0173357	1	1
Atypical	cg05549655	15	75019143	Island	CYP1A1;CYP1A2	intergenic	Promoter	Mother current smoke	Parental smoking exposure	0.567928	0.117131	1.24292e-06	498	0.0025099	0.544069	0.117111	3.3887e-06	468	9.50489e-06	1	0.122792	0.0197758	7.16263e-10	1305	1.52595e-09	1	0.163569	0.0343901	2.71337e-06	433	4.96598e-06	1	1
Atypical	cg05549655	15	75019143	Island	CYP1A1;CYP1A2	intergenic	Promoter	Mother ever smoke	Parental smoking exposure	0.501631	0.0737581	1.03874e-11	1358	7.65367e-08	0.471662	0.129949	0.000283857	471	0.00053514	1	0.0985401	0.013264	1.96844e-13	1317	8.0378e-13	1	0.0717364	0.0223776	0.00144915	436	0.00192558	1	1
Atypical	cg05549655	15	75019143	Island	CYP1A1;CYP1A2	intergenic	Promoter	Mother smoke before pregnancy	Parental smoking exposure	0.528319	0.0746339	1.45394e-12	1312	1.37738e-08	0.5074	0.131154	0.000109396	449	0.000241933	1	0.102851	0.0134047	3.35541e-14	1272	1.4297e-13	1	0.0823246	0.0232787	0.00045264	415	0.000645678	1	1
Atypical	cg05549655	15	75019143	Island	CYP1A1;CYP1A2	intergenic	Promoter	Parent current smoke	Parental smoking exposure	0.479697	0.094712	4.0883e-07	730	0.00098586	0.948154	0.237257	6.43336e-05	110	0.000157412	1	0.0962281	0.0192529	7.35211e-07	700	9.23727e-07	1	0.258582	0.0500631	1.53406e-06	98	2.86161e-06	1	1
Atypical	cg17852385	15	75019188	Island	CYP1A1;CYP1A2	intergenic	Enhancer	Mother smoke before pregnancy	Parental smoking exposure	0.36671	0.0747917	9.4343e-07	1312	0.00205123	0.33357	0.127287	0.00877711	449	0.0117368	1	0.0866322	0.0145215	3.15901e-09	1272	5.84118e-09	1	0.0558359	0.0264649	0.0354909	415	0.0382513	1	1
Atypical	cg13570656	15	75019196	Island	CYP1A1;CYP1A2	intergenic	Enhancer	Mother current smoke	Parental smoking exposure	0.339481	0.080588	2.52499e-05	498	0.032513	0.309527	0.0780639	7.33815e-05	468	0.000172222	1	0.146171	0.0284843	3.31118e-07	1305	4.32661e-07	1	0.182824	0.0511337	0.000390236	433	0.000573529	1	1
Atypical	cg13570656	15	75019196	Island	CYP1A1;CYP1A2	intergenic	Enhancer	Mother ever smoke	Parental smoking exposure	0.276626	0.0497445	2.68327e-08	1358	8.89692e-05	0.244387	0.086563	0.00475427	471	0.00666757	1	0.125947	0.0190883	6.03784e-11	1317	1.69059e-10	1	0.0765111	0.0331293	0.0213975	436	0.0233209	1	1
Atypical	cg13570656	15	75019196	Island	CYP1A1;CYP1A2	intergenic	Enhancer	Mother smoke before pregnancy	Parental smoking exposure	0.295666	0.0506162	5.17836e-09	1312	2.01999e-05	0.257234	0.0877474	0.00337302	449	0.00484872	1	0.131823	0.0192337	1.12312e-11	1272	4.07651e-11	1	0.0874724	0.0343801	0.0113228	415	0.0130751	1	1
Atypical	cg13570656	15	75019196	Island	CYP1A1;CYP1A2	intergenic	Enhancer	Parent current smoke	Parental smoking exposure	0.289446	0.0639278	5.96281e-06	730	0.0097634	0.52181	0.15919	0.00104583	110	0.00160361	1	0.131479	0.028208	3.77884e-06	700	4.51617e-06	1	0.313097	0.0801584	0.0001863	98	0.000296248	1	1
Atypical	cg12101586	15	75019203	Island	CYP1A1;CYP1A2	intergenic	Enhancer	Smoking status	Lifestyle and habits	-0.158533	0.0291951	5.63173e-08	4928	0.000169756	-0.125439	0.0287438	1.27675e-05	4389	3.33696e-05	1	-0.0374081	0.00415181	2.91618e-19	4808	1.78616e-18	1	-0.0352771	0.00481057	2.69325e-13	4107	1.53674e-12	1	1
Atypical	cg12101586	15	75019203	Island	CYP1A1;CYP1A2	intergenic	Enhancer	Mother ever smoke	Parental smoking exposure	0.35281	0.061224	8.28195e-09	1358	3.05116e-05	0.369788	0.113519	0.00112403	471	0.00170083	1	0.100353	0.0149356	2.72543e-11	1317	9.21009e-11	1	0.0655689	0.0237937	0.00610869	436	0.00769536	1	1
Atypical	cg12101586	15	75019203	Island	CYP1A1;CYP1A2	intergenic	Enhancer	Mother smoke before pregnancy	Parental smoking exposure	0.363865	0.0621475	4.77396e-09	1312	1.97863e-05	0.404133	0.114902	0.000436146	449	0.000771643	1	0.101292	0.0150672	2.697e-11	1272	9.21009e-11	1	0.0772782	0.0247213	0.00190052	415	0.00249122	1	1
Atypical	cg22549041	15	75019251	Island	CYP1A1;CYP1A2	intergenic	Enhancer	Mother ever smoke	Parental smoking exposure	0.205002	0.035648	8.88637e-09	1358	3.18536e-05	0.188185	0.0727241	0.00966322	471	0.0126281	1	0.172357	0.0262154	7.03543e-11	1317	1.86344e-10	1	0.079708	0.0386971	0.0400281	436	0.0426673	1	1
Atypical	cg22549041	15	75019251	Island	CYP1A1;CYP1A2	intergenic	Enhancer	Mother smoke before pregnancy	Parental smoking exposure	0.210534	0.0360135	5.03629e-09	1312	2.01999e-05	0.204324	0.0730103	0.00513306	449	0.00711207	1	0.173758	0.0265576	8.76576e-11	1272	2.20268e-10	1	0.0954429	0.0405544	0.0190794	415	0.0210307	1	1
Atypical	cg18092474	15	75019302	Island	CYP1A1;CYP1A2	intergenic	Enhancer	Lifespan (Mother)	Aging	-0.285659	0.0652998	1.21669e-05	1015	0.0181311	-0.156145	0.0489289	0.00141656	1968	0.00211564	1	-0.0197305	0.0070621	0.00526288	1833	0.00537253	1	-0.0137325	0.00688218	0.0461517	1832	0.0486599	1	1
Atypical	cg18092474	15	75019302	Island	CYP1A1;CYP1A2	intergenic	Enhancer	Smoking status	Lifestyle and habits	-0.141737	0.0325041	1.29713e-05	4928	0.0187088	-0.123296	0.0320951	0.000122244	4389	0.000265246	1	-0.0240325	0.00377516	2.12192e-10	4808	4.83601e-10	1	-0.0242667	0.00437489	3.09284e-08	4107	7.66878e-08	1	1
Atypical	cg18092474	15	75019302	Island	CYP1A1;CYP1A2	intergenic	Enhancer	Mother ever smoke	Parental smoking exposure	0.389356	0.0682385	1.15786e-08	1358	4.04118e-05	0.383674	0.122504	0.00173659	471	0.00256036	1	0.0908225	0.0137072	5.03469e-11	1317	1.49515e-10	1	0.0597004	0.0227797	0.0090883	436	0.0108835	1	1
Atypical	cg18092474	15	75019302	Island	CYP1A1;CYP1A2	intergenic	Enhancer	Mother smoke before pregnancy	Parental smoking exposure	0.398386	0.0690446	7.92808e-09	1312	3.00424e-05	0.408905	0.12386	0.000962184	449	0.00151577	1	0.0913104	0.0139169	7.77995e-11	1272	2.00641e-10	1	0.0684247	0.0236809	0.00406771	415	0.00519168	1	1
Atypical	cg18092474	15	75019302	Island	CYP1A1;CYP1A2	intergenic	Enhancer	Parent current smoke	Parental smoking exposure	0.373599	0.0868388	1.69104e-05	730	0.0236083	0.85166	0.238509	0.000355936	110	0.000649724	1	0.0920681	0.0201133	5.58476e-06	700	6.56289e-06	1	0.216913	0.0484925	2.34461e-05	98	3.92115e-05	1	1
Typical	cg02407415	16	857454	Island	PRR25	intronic	Promoter	Father age when born	Birth-related information	-0.0425821	0.00892635	1.83876e-06	4671	0.00358634	-0.0303862	0.0092222	0.000984591	4024	0.00153011	1	-0.0923448	0.0193525	1.88377e-06	4557	2.27913e-06	1	-0.0698457	0.0210231	0.000901227	3763	0.00123125	1	1
Typical	cg02407415	16	857454	Island	PRR25	intronic	Promoter	Mother age when born	Birth-related information	-0.0539342	0.00888009	1.25062e-09	4738	6.14323e-06	-0.0485261	0.00917287	1.22202e-07	4101	4.84594e-07	1	-0.114754	0.019092	1.99127e-09	4622	3.90288e-09	1	-0.107709	0.0209276	2.78366e-07	3839	5.62531e-07	1	1
Atypical	cg06531573	16	857576	Island	PRR25	exonic	Promoter	Mother age when born	Birth-related information	-0.0590291	0.0110574	9.37614e-08	4738	0.000270334	-0.0541936	0.0114052	2.01749e-06	4101	6.05599e-06	1	-0.0807069	0.015446	1.81728e-07	4622	2.47352e-07	1	-0.0769169	0.0169877	6.14156e-06	3839	1.10321e-05	1	1
Atypical	cg14223671	16	857981	Island	PRR25	intronic	Promoter	Father age when born	Birth-related information	-0.0767868	0.0144833	1.14703e-07	4671	0.000323677	-0.0545735	0.015187	0.000326357	4024	0.00060534	1	-0.0640267	0.0122118	1.65129e-07	4557	2.27924e-07	1	-0.047333	0.0130973	0.000305522	3763	0.000455933	1	1
Atypical	cg14223671	16	857981	Island	PRR25	intronic	Promoter	Mother age when born	Birth-related information	-0.0945583	0.0144118	5.33872e-11	4738	3.37173e-07	-0.0845069	0.0151054	2.21303e-08	4101	1.1392e-07	1	-0.0778632	0.0120329	1.07599e-10	4622	2.57188e-10	1	-0.0710297	0.0130297	5.31374e-08	3839	1.17144e-07	1	1
Atypical	cg08395793	16	858205	S_Shore	PRR25	intronic	Promoter	Father age when born	Birth-related information	-0.0562282	0.012253	4.45517e-06	4671	0.00777474	-0.0343683	0.0126414	0.00655372	4024	0.00897235	1	-0.0630047	0.0143987	1.23748e-05	4557	1.41015e-05	1	-0.040235	0.0157174	0.0105092	3763	0.0124316	1	1
Atypical	cg08395793	16	858205	S_Shore	PRR25	intronic	Promoter	Mother age when born	Birth-related information	-0.07242	0.0121417	2.45244e-09	4738	1.08421e-05	-0.0612854	0.0125966	1.14331e-06	4101	3.65224e-06	1	-0.0856235	0.0141986	1.76297e-09	4622	3.52593e-09	1	-0.0703141	0.0156117	6.8691e-06	3839	1.21146e-05	1	1
Typical	cg21461082	21	48081619	Island	PRMT2	intronic	Transcribed	DNAmTL acceleration	Aging	0.310389	0.026359	5.22346e-32	4927	2.30926e-27	0.350723	0.0244584	1.23799e-46	4389	7.11844e-45	1	0.0537127	0.00423181	2.48216e-36	4805	2.7028e-35	1	0.0543962	0.00413123	8.26099e-39	4105	8.01316e-38	1	1
Typical	cg24877093	21	48081686	Island	PRMT2	intronic	Transcribed	DNAmTL acceleration	Aging	0.230645	0.021238	1.78712e-27	4927	5.92555e-23	0.260587	0.0197211	7.32513e-40	4389	2.80797e-38	1	0.0619447	0.00532192	6.72905e-31	4805	5.99497e-30	1	0.0618939	0.00520275	4.1539e-32	4105	3.35773e-31	1	1
Atypical	cg14391737	11	86513429	S_Shore	PRSS23	intronic	Repressed	Mother ever smoke	Parental smoking exposure	0.487965	0.0827863	3.76346e-09	1358	1.61013e-05	0.33696	0.154858	0.0295602	471	0.0353236	1	0.0902542	0.0139122	1.23658e-10	1317	2.88536e-10	1	0.0329836	0.0225036	0.143471	436	0.143471	0	0
Atypical	cg14391737	11	86513429	S_Shore	PRSS23	intronic	Repressed	Mother smoke before pregnancy	Parental smoking exposure	0.50137	0.0837795	2.17184e-09	1312	9.93265e-06	0.343686	0.158176	0.0297947	449	0.0353236	1	0.0936616	0.0141199	4.85972e-11	1272	1.48829e-10	1	0.0359771	0.0231236	0.120526	415	0.123064	0	0
Typical	cg04291079	14	101294430	Island	MEG3	ncRNA_intronic	Inactive states	Parent current smoke	Parental smoking exposure	0.286774	0.0669019	1.81519e-05	730	0.0245658	0.439997	0.216203	0.0418401	110	0.0490981	1	0.095467	0.0225561	2.62558e-05	700	2.89109e-05	1	0.0747297	0.0501382	0.139758	98	0.141214	0	0
Atypical	cg00213123	15	75019070	Island	CYP1A1;CYP1A2	intergenic	Promoter	Mother ever smoke	Parental smoking exposure	0.51007	0.108202	2.42834e-06	1358	0.00460094	0.344254	0.154837	0.0261936	471	0.031708	1	0.0600428	0.0105428	1.52136e-08	1317	2.40473e-08	1	0.0412239	0.0216915	0.05805	436	0.0605468	0	0
Atypical	cg17852385	15	75019188	Island	CYP1A1;CYP1A2	intergenic	Enhancer	Mother ever smoke	Parental smoking exposure	0.340273	0.0736977	3.89055e-06	1358	0.00706665	0.298643	0.125619	0.0174366	471	0.0217957	1	0.0821506	0.0143636	1.3243e-08	1317	2.16302e-08	1	0.0442362	0.0254763	0.0832258	436	0.0858819	0	0
Atypical	cg00213123	15	75019070	Island	CYP1A1;CYP1A2	intergenic	Promoter	Smoking status	Lifestyle and habits	-0.234287	0.0537296	1.29777e-05	4928	0.0187088	-0.106249	0.0454435	0.0193847	4389	0.0239525	1	-0.00487102	0.00283406	0.0857259	4808	0.0857259	0	NA	NA	NA	NA	NA	NA	NA
Typical	cg17826594	1	55506014	Island	PCSK9	intronic	Repressed	Born in December	Birth-related information	0.130928	0.0304768	1.73923e-05	4885	0.0240282	-0.00806176	0.0340217	0.812688	4312	0.819817	0	NA	NA	NA	NA	NA	NA	NA	NA	NA	NA	NA	NA	NA
Atypical	cg25599129	1	116022006	Sea	NGF-AS1;VANGL1	intergenic	Inactive states	Mother age when born	Birth-related information	0.213164	0.050696	2.6136e-05	4738	0.0333304	0.0749919	0.0532411	0.158974	4101	0.175789	0	NA	NA	NA	NA	NA	NA	NA	NA	NA	NA	NA	NA	NA
Typical	cg15865511	2	43252424	Sea	HAAO;LINC01819	intergenic	Inactive states	Parkinsons yourself	Mental health	-0.0853139	0.0208579	4.3093e-05	4927	0.0498963	0.0128738	0.0339034	0.704153	4389	0.71932	0	NA	NA	NA	NA	NA	NA	NA	NA	NA	NA	NA	NA	NA
Typical	cg21306540	2	66664809	S_Shelf	MEIS1	intronic	Repressed	Mother smoke during preg	Parental smoking exposure	0.422734	0.0856478	7.98552e-07	272	0.00182604	-0.0493343	0.253442	0.845661	247	0.845661	0	NA	NA	NA	NA	NA	NA	NA	NA	NA	NA	NA	NA	NA
Atypical	cg06795727	2	219582127	Sea	TTLL4	intronic	Transcribed	Eysenck personality questionnaire extrovert	Mental health	-0.34517	0.0752052	4.43846e-06	4911	0.00777474	-0.150915	0.09653	0.117958	4369	0.132992	0	NA	NA	NA	NA	NA	NA	NA	NA	NA	NA	NA	NA	NA
Atypical	cg26583412	5	110062780	Sea	TMEM232	upstream	Promoter	Born in spring	Birth-related information	-0.0751377	0.0180038	3.00042e-05	4885	0.0371906	-0.00866086	0.0193683	0.654755	4312	0.684517	0	NA	NA	NA	NA	NA	NA	NA	NA	NA	NA	NA	NA	NA
Atypical	cg18810712	6	26020251	N_Shore	H3C1	upstream	Enhancer	Born in July	Birth-related information	0.0971844	0.0237654	4.32644e-05	4883	0.0498963	-0.00904932	0.0240582	0.70681	4312	0.71932	0	NA	NA	NA	NA	NA	NA	NA	NA	NA	NA	NA	NA	NA
Typical	cg11813497	10	14372879	Sea	FRMD4A	UTR5	Inactive states	Parent ever smoke	Parental smoking exposure	0.317723	0.0708925	7.40319e-06	1126	0.011974	0.0851031	0.0653828	0.193049	347	0.211435	0	NA	NA	NA	NA	NA	NA	NA	NA	NA	NA	NA	NA	NA
Atypical	cg14391737	11	86513429	S_Shore	PRSS23	intronic	Repressed	Parent current smoke	Parental smoking exposure	0.502312	0.107026	2.68722e-06	730	0.00501973	0.297367	0.31619	0.346977	110	0.376437	0	NA	NA	NA	NA	NA	NA	NA	NA	NA	NA	NA	NA	NA
Typical	cg04384810	14	91621555	Sea	DGLUCY	intronic	Transcribed	Bowel cancer yourself	Other disease	0.331585	0.0809848	4.23244e-05	2497	0.0496761	-0.15084	0.0783589	0.0542309	4389	0.0623655	0	NA	NA	NA	NA	NA	NA	NA	NA	NA	NA	NA	NA	NA
Typical	cg08698721	14	101294147	Island	MEG3	ncRNA_intronic	Inactive states	Birthweight	Birth-related information	-0.646573	0.126726	3.35824e-07	1346	0.000840371	-0.543992	0.280131	0.0521467	356	0.0605744	0	NA	NA	NA	NA	NA	NA	NA	NA	NA	NA	NA	NA	NA
Atypical	cg05002712	14	104751179	Sea	LINC02691	ncRNA_intronic	Inactive states	Mother smoke during preg	Parental smoking exposure	-0.296672	0.0723599	4.13234e-05	272	0.0489343	-0.168666	0.111169	0.129214	247	0.144268	0	NA	NA	NA	NA	NA	NA	NA	NA	NA	NA	NA	NA	NA
Atypical	cg00213123	15	75019070	Island	CYP1A1;CYP1A2	intergenic	Promoter	Parent ever smoke	Parental smoking exposure	0.505422	0.122148	3.50659e-05	1126	0.0422793	0.0661596	0.0962895	0.492026	347	0.523917	0	NA	NA	NA	NA	NA	NA	NA	NA	NA	NA	NA	NA	NA
Atypical	cg12101586	15	75019203	Island	CYP1A1;CYP1A2	intergenic	Enhancer	DNAmTL acceleration	Aging	0.121626	0.0288463	2.48281e-05	4927	0.0322833	0.0421254	0.026162	0.107359	4389	0.12224	0	NA	NA	NA	NA	NA	NA	NA	NA	NA	NA	NA	NA	NA
Atypical	cg26675395	16	31159623	Island	PRSS36	intronic	Inactive states	Mother ever smoke	Parental smoking exposure	0.49484	0.120115	3.79328e-05	1358	0.0453239	0.179825	0.217646	0.408675	471	0.43923	0	NA	NA	NA	NA	NA	NA	NA	NA	NA	NA	NA	NA	NA
Typical	cg07259893	17	35287436	N_Shore	LHX1-DT	ncRNA_intronic	Repressed	Mother age when born	Birth-related information	0.151139	0.0320174	2.35252e-06	4738	0.00452188	0.0204369	0.0321519	0.525013	4101	0.553913	0	NA	NA	NA	NA	NA	NA	NA	NA	NA	NA	NA	NA	NA
Typical	cg18853199	17	75278035	Island	SEPTIN9	intronic	Enhancer	Born in October	Birth-related information	0.397604	0.076508	2.02653e-07	4885	0.000527009	-0.0296406	0.0782011	0.704665	4312	0.71932	0	NA	NA	NA	NA	NA	NA	NA	NA	NA	NA	NA	NA	NA

## Sheet: s2
Supplementary table 2. Discovery and replication results by MOA models for the 92 high confidence associations between POE-CpGs and phenotypes.
POE CpG								Phenotype		Discovery					Replication
POE type	CpG ID	CHR	Position(hg19)	Relation to CpG Island	Overlap/nearby gene	Relation to gene	Chromatin states Group	Name	Group	Beta	SE	Pval	N	Adjusted Pval	Beta	SE	Pval	N	Adjusted Pval
Atypical	cg26719105	1	79472523	Island	ADGRL4	upstream	Inactive states	DNAmTL acceleration	Aging	-0.34772	0.0767049	5.80906e-06	4927	0.00963055	-0.275947	0.0740167	0.000192873	4389	0.00038913
	cg01331772	2	131094827	Sea	IMP4, CCDC115	upstream, downstream	Promoter	DNAmTL acceleration	Aging	0.101362	0.0222959	5.46235e-06	4927	0.00917039	0.0637641	0.0217903	0.00343063	4389	0.00487065
	cg01661567	4	1843351	Island	LETM1	exonic	Transcribed	DNAmTL acceleration	Aging	-0.271408	0.062109	1.24324e-05	4927	0.0183209	-0.303093	0.0621705	1.08705e-06	4388	3.65224e-06
	cg24930541	5	118664652	Sea	TNFAIP8	intronic	Enhancer	Alcohol consumption	Lifestyle and habits	-0.232914	0.0530652	1.13767e-05	4455	0.0173433	-0.216036	0.0564461	0.000129558	4017	0.000270894
	cg14585513	6	26254060	S_Shore	H2BC9;H3C8	intergenic	Promoter	Mother age when born	Birth-related information	-0.16038	0.0358189	7.55171e-06	4738	0.0120671	-0.0796615	0.0329666	0.0156736	4101	0.0198073
	cg19089201	7	45002287	Island	MYO1G	UTR3	Transcribed	Lifespan (Mother)	Aging	-0.15793	0.0356436	9.38793e-06	1015	0.0146483	-0.149074	0.0266707	2.2784e-08	1968	1.1392e-07
								General cognitive ability	Intelligence and education	-0.0892993	0.0183946	1.20605e-06	4830	0.00249931	-0.0891813	0.0194477	4.52453e-06	4274	1.23886e-05
								Highest eductional qualification	Intelligence and education	0.113871	0.0187886	1.35591e-09	4636	6.42256e-06	0.110395	0.019969	3.23326e-08	4148	1.4873e-07
								Mill hill vocabulary	Intelligence and education	-0.0842342	0.0173761	1.24901e-06	4842	0.0025099	-0.0940716	0.0191671	9.20222e-07	4303	3.20683e-06
								Years of education	Intelligence and education	-0.0818666	0.0179588	5.15005e-06	4758	0.00887066	-0.114553	0.0201253	1.25577e-08	4254	7.60071e-08
								Smoking status	Lifestyle and habits	0.140266	0.0189149	1.21026e-13	4928	1.45922e-09	0.136504	0.0181432	5.32491e-14	4389	1.02061e-12
								Mother current smoke	Parental smoking exposure	0.288806	0.0573217	4.69579e-07	498	0.00111213	0.318821	0.0564479	1.62265e-08	468	9.33024e-08
								Mother ever smoke	Parental smoking exposure	0.308132	0.0350667	1.53571e-18	1358	2.90969e-14	0.344235	0.0627416	4.0986e-08	471	1.7457e-07
								Mother smoke before pregnancy	Parental smoking exposure	0.30972	0.0353541	1.94345e-18	1312	3.22195e-14	0.353006	0.0635491	2.77838e-08	449	1.33131e-07
								Parent current smoke	Parental smoking exposure	0.315588	0.0453276	3.34566e-12	730	2.78276e-08	0.415187	0.117307	0.000401178	110	0.000720867
								Parent ever smoke	Parental smoking exposure	0.173695	0.0409724	2.242e-05	1126	0.0297352	0.100028	0.0373108	0.00734191	347	0.00993317
	cg04180046	7	45002736	Island	MYO1G	intronic	Transcribed	General cognitive ability	Intelligence and education	-0.190736	0.0388441	9.09368e-07	4830	0.00201013	-0.200064	0.0421234	2.03952e-06	4274	6.05599e-06
								Highest eductional qualification	Intelligence and education	0.275523	0.0396602	3.72861e-12	4636	2.90893e-08	0.238836	0.0432646	3.38323e-08	4148	1.49643e-07
								Mill hill vocabulary	Intelligence and education	-0.194037	0.0366426	1.18762e-07	4842	0.000328149	-0.234247	0.0416048	1.79894e-08	4303	9.85134e-08
								Years of education	Intelligence and education	-0.208289	0.0379599	4.0866e-08	4758	0.000126046	-0.254479	0.0435154	4.97475e-09	4254	3.17831e-08
								Smoking status	Lifestyle and habits	0.202114	0.0392783	2.66544e-07	4928	0.000679831	0.240053	0.0388985	6.77391e-10	4389	5.9923e-09
								Mother current smoke	Parental smoking exposure	0.784826	0.127548	7.59335e-10	498	3.87343e-06	0.873243	0.130837	2.48413e-11	468	2.85675e-10
								Mother ever smoke	Parental smoking exposure	0.741396	0.0787477	4.73851e-21	1358	1.04743e-16	0.966504	0.145603	3.18064e-11	471	3.32521e-10
								Mother smoke before pregnancy	Parental smoking exposure	0.748596	0.0791527	3.15035e-21	1312	8.35649e-17	1.0046	0.148386	1.28642e-11	449	1.64376e-10
								Parent current smoke	Parental smoking exposure	0.700736	0.100653	3.35707e-12	730	2.78276e-08	0.835486	0.240176	0.000503954	110	0.000847653
	cg12803068	7	45002919	S_Shore	MYO1G	intronic	Transcribed	General cognitive ability	Intelligence and education	-0.0939057	0.0170963	3.95695e-08	4830	0.000124953	-0.0938636	0.0188644	6.50098e-07	4274	2.33629e-06
								Highest eductional qualification	Intelligence and education	0.110817	0.0174841	2.32521e-10	4636	1.34082e-06	0.114222	0.019348	3.55726e-09	4148	2.55244e-08
								Logical memory delay	Intelligence and education	-0.0746742	0.0163924	5.2279e-06	4874	0.00888931	-0.0635281	0.0174961	0.000282332	4335	0.00053514
								Mill hill vocabulary	Intelligence and education	-0.0903254	0.0161818	2.37871e-08	4842	8.08932e-05	-0.100101	0.0186627	8.15359e-08	4303	3.3488e-07
								Years of education	Intelligence and education	-0.0823444	0.0167383	8.67509e-07	4758	0.0019501	-0.120503	0.0195081	6.52994e-10	4254	5.9923e-09
								Smoking status	Lifestyle and habits	0.205432	0.0169475	8.11101e-34	4928	5.37874e-29	0.203566	0.0170773	9.27526e-33	4389	2.66664e-31
								Mother current smoke	Parental smoking exposure	0.286227	0.0544295	1.45097e-07	498	0.000384878	0.335824	0.0564286	2.66006e-09	468	2.03938e-08
								Mother ever smoke	Parental smoking exposure	0.276299	0.0330111	5.76782e-17	1358	8.49972e-13	0.369386	0.0626733	3.77317e-09	471	2.55244e-08
								Mother smoke before pregnancy	Parental smoking exposure	0.279116	0.0334041	6.50243e-17	1312	8.62404e-13	0.386251	0.0639058	1.50267e-09	449	1.23434e-08
								Parent current smoke	Parental smoking exposure	0.274175	0.0429605	1.74758e-10	730	1.05354e-06	0.398341	0.114312	0.000492743	110	0.000845753
	cg22143809	7	128500290	N_Shelf	FLNC-AS1	ncRNA_intronic	Insulator	Smoking status	Lifestyle and habits	0.473657	0.114115	3.31454e-05	4928	0.0407038	0.438905	0.125614	0.000475719	4389	0.000828904
	cg11363234	8	102500879	N_Shelf	NACA4P;GRHL2	intergenic	Repressed	Smoking status	Lifestyle and habits	-0.247488	0.0517448	1.72816e-06	4928	0.00342093	-0.236476	0.0580775	4.66649e-05	4389	0.00011705
	cg26873823	9	71597058	Sea	PIP5K1B	intronic	Enhancer	Fish intake (Weekly)	Lifestyle and habits	-0.383711	0.0894432	1.78679e-05	4283	0.0244308	-0.288961	0.112464	0.0101888	3933	0.0131653
	cg19935065	10	98062687	Sea	BLNK;DNTT	intergenic	Transcribed	DNAmTL acceleration	Aging	-0.342452	0.0472518	4.24863e-13	4927	4.33452e-09	-0.412974	0.0464006	5.57521e-19	4389	1.2823e-17
	cg20728490	10	98064175	Sea	DNTT	upstream	Transcribed	DNAmTL acceleration	Aging	-0.335231	0.0495626	1.34432e-11	4927	9.22799e-08	-0.367254	0.0493501	9.93214e-14	4389	1.63171e-12
	cg02159157	11	32365507	Sea	SNORA88;WT1	intergenic	Transcribed	Smoking status	Lifestyle and habits	0.357461	0.0662789	6.91782e-08	4928	0.000203888	0.579783	0.0802632	5.0656e-13	4389	7.2818e-12
	cg14391737	11	86513429	S_Shore	PRSS23	intronic	Repressed	DNAmTL acceleration	Aging	0.285943	0.0389815	2.21133e-13	4927	2.44404e-09	0.191168	0.0368006	2.05058e-07	4389	7.60699e-07
								Highest eductional qualification	Intelligence and education	-0.23148	0.0417722	2.99912e-08	4636	9.70164e-05	-0.21657	0.0460366	2.54751e-06	4148	7.32409e-06
								Smoking status	Lifestyle and habits	-0.801491	0.0348503	4.86634e-117	4928	6.45413e-112	-0.785528	0.0351446	1.17189e-110	4389	1.34767e-108
								Forced expiratory flow	Lung characteristics and diseases	0.202161	0.0437675	3.85627e-06	4047	0.00706665	0.108025	0.0462768	0.0195786	3696	0.0239525
								Scottish index of multiple deprivation	Socioeconomic status	0.20421	0.0420137	1.17056e-06	4660	0.00246427	0.201638	0.0452437	8.32301e-06	4178	2.22592e-05
	cg10322443	14	65722585	Sea	LINC02324;MIR4708	intergenic	Insulator	DNAmTL acceleration	Aging	-0.380888	0.090761	2.70948e-05	4927	0.0342241	-0.357066	0.0914576	9.45472e-05	4387	0.000213195
	cg22791839	14	102290160	Sea	PPP2R5C	intronic	Enhancer	Smoking status	Lifestyle and habits	-0.392151	0.0805955	1.14073e-06	4928	0.00244021	-0.535144	0.102753	1.90811e-07	4389	7.31442e-07
	cg00213123	15	75019070	Island	CYP1A1;CYP1A2	intergenic	Promoter	Mother smoke before pregnancy	Parental smoking exposure	0.538692	0.108728	7.25158e-07	1312	0.0016873	0.403563	0.155818	0.00959845	449	0.0126281
	cg05549655	15	75019143	Island	CYP1A1;CYP1A2	intergenic	Promoter	Mother current smoke	Parental smoking exposure	0.567928	0.117131	1.24292e-06	498	0.0025099	0.544069	0.117111	3.3887e-06	468	9.50489e-06
								Mother ever smoke	Parental smoking exposure	0.501631	0.0737581	1.03874e-11	1358	7.65367e-08	0.471662	0.129949	0.000283857	471	0.00053514
								Mother smoke before pregnancy	Parental smoking exposure	0.528319	0.0746339	1.45394e-12	1312	1.37738e-08	0.5074	0.131154	0.000109396	449	0.000241933
								Parent current smoke	Parental smoking exposure	0.479697	0.094712	4.0883e-07	730	0.00098586	0.948154	0.237257	6.43336e-05	110	0.000157412
	cg17852385	15	75019188	Island	CYP1A1;CYP1A2	intergenic	Enhancer	Mother smoke before pregnancy	Parental smoking exposure	0.36671	0.0747917	9.4343e-07	1312	0.00205123	0.33357	0.127287	0.00877711	449	0.0117368
	cg13570656	15	75019196	Island	CYP1A1;CYP1A2	intergenic	Enhancer	Mother current smoke	Parental smoking exposure	0.339481	0.080588	2.52499e-05	498	0.032513	0.309527	0.0780639	7.33815e-05	468	0.000172222
								Mother ever smoke	Parental smoking exposure	0.276626	0.0497445	2.68327e-08	1358	8.89692e-05	0.244387	0.086563	0.00475427	471	0.00666757
								Mother smoke before pregnancy	Parental smoking exposure	0.295666	0.0506162	5.17836e-09	1312	2.01999e-05	0.257234	0.0877474	0.00337302	449	0.00484872
								Parent current smoke	Parental smoking exposure	0.289446	0.0639278	5.96281e-06	730	0.0097634	0.52181	0.15919	0.00104583	110	0.00160361
	cg12101586	15	75019203	Island	CYP1A1;CYP1A2	intergenic	Enhancer	Smoking status	Lifestyle and habits	-0.158533	0.0291951	5.63173e-08	4928	0.000169756	-0.125439	0.0287438	1.27675e-05	4389	3.33696e-05
								Mother ever smoke	Parental smoking exposure	0.35281	0.061224	8.28195e-09	1358	3.05116e-05	0.369788	0.113519	0.00112403	471	0.00170083
								Mother smoke before pregnancy	Parental smoking exposure	0.363865	0.0621475	4.77396e-09	1312	1.97863e-05	0.404133	0.114902	0.000436146	449	0.000771643
	cg22549041	15	75019251	Island	CYP1A1;CYP1A2	intergenic	Enhancer	Mother ever smoke	Parental smoking exposure	0.205002	0.035648	8.88637e-09	1358	3.18536e-05	0.188185	0.0727241	0.00966322	471	0.0126281
								Mother smoke before pregnancy	Parental smoking exposure	0.210534	0.0360135	5.03629e-09	1312	2.01999e-05	0.204324	0.0730103	0.00513306	449	0.00711207
	cg18092474	15	75019302	Island	CYP1A1;CYP1A2	intergenic	Enhancer	Lifespan (Mother)	Aging	-0.285659	0.0652998	1.21669e-05	1015	0.0181311	-0.156145	0.0489289	0.00141656	1968	0.00211564
								Smoking status	Lifestyle and habits	-0.141737	0.0325041	1.29713e-05	4928	0.0187088	-0.123296	0.0320951	0.000122244	4389	0.000265246
								Mother ever smoke	Parental smoking exposure	0.389356	0.0682385	1.15786e-08	1358	4.04118e-05	0.383674	0.122504	0.00173659	471	0.00256036
								Mother smoke before pregnancy	Parental smoking exposure	0.398386	0.0690446	7.92808e-09	1312	3.00424e-05	0.408905	0.12386	0.000962184	449	0.00151577
								Parent current smoke	Parental smoking exposure	0.373599	0.0868388	1.69104e-05	730	0.0236083	0.85166	0.238509	0.000355936	110	0.000649724
	cg06531573	16	857576	Island	PRR25	exonic	Promoter	Mother age when born	Birth-related information	-0.0590291	0.0110574	9.37614e-08	4738	0.000270334	-0.0541936	0.0114052	2.01749e-06	4101	6.05599e-06
	cg14223671	16	857981	Island	PRR25	intronic	Promoter	Father age when born	Birth-related information	-0.0767868	0.0144833	1.14703e-07	4671	0.000323677	-0.0545735	0.015187	0.000326357	4024	0.00060534
								Mother age when born	Birth-related information	-0.0945583	0.0144118	5.33872e-11	4738	3.37173e-07	-0.0845069	0.0151054	2.21303e-08	4101	1.1392e-07
	cg08395793	16	858205	S_Shore	PRR25	intronic	Promoter	Father age when born	Birth-related information	-0.0562282	0.012253	4.45517e-06	4671	0.00777474	-0.0343683	0.0126414	0.00655372	4024	0.00897235
								Mother age when born	Birth-related information	-0.07242	0.0121417	2.45244e-09	4738	1.08421e-05	-0.0612854	0.0125966	1.14331e-06	4101	3.65224e-06
Typical	cg11078090	1	23878540	N_Shelf	E2F2;ID3	intergenic	Enhancer	Body fat composition	Anthropometric	0.24996	0.0577569	1.50613e-05	4800	0.021479	0.219655	0.0636574	0.000559387	4268	0.000906049
								Waist to hip ratio	Anthropometric	0.266823	0.0578242	3.94285e-06	4821	0.00706665	0.221696	0.0640172	0.00053404	4317	0.000877351
	cg00976097	5	421733	Island	AHRR	intronic	Transcribed	Smoking status	Lifestyle and habits	0.0858387	0.0162689	1.31849e-07	4928	0.000356875	0.0527753	0.0142921	0.000221958	4389	0.000440089
	cg12577411	6	15551489	Sea	DTNBP1	intronic	Transcribed	Body fat composition	Anthropometric	-0.325747	0.0738752	1.03651e-05	4800	0.0159849	-0.297571	0.087915	0.000712415	4267	0.00113789
								Body mass index	Anthropometric	-0.389949	0.0872777	7.89862e-06	4884	0.0124712	-0.397444	0.0996392	6.63987e-05	4348	0.00015908
								Waist	Anthropometric	-0.369071	0.0856264	1.63072e-05	4827	0.0230084	-0.364457	0.097016	0.000172188	4319	0.0003536
								Weight	Anthropometric	-0.355612	0.083505	2.05734e-05	4883	0.0275617	-0.332003	0.0955078	0.000508592	4352	0.000847653
	cg24752967	8	22411728	S_Shelf	SORBS3	intronic	Transcribed	DNAmTL acceleration	Aging	0.396014	0.094705	2.89517e-05	4927	0.0362246	0.287584	0.0922244	0.0018189	4389	0.00264777
	cg01770632	8	141929332	Sea	PTK2	intronic	Inactive states	Smoking status	Lifestyle and habits	0.450068	0.0887873	3.99804e-07	4928	0.000981948	0.409781	0.112872	0.00028288	4389	0.00053514
	cg11813497	10	14372879	Sea	FRMD4A	UTR5	Inactive states	Mother current smoke	Parental smoking exposure	0.418973	0.098918	2.27988e-05	498	0.0299382	0.447992	0.0920474	1.13322e-06	468	3.65224e-06
								Mother ever smoke	Parental smoking exposure	0.378631	0.060017	2.81319e-10	1358	1.55462e-06	0.392097	0.102286	0.000126415	471	0.000269217
								Mother smoke before pregnancy	Parental smoking exposure	0.374805	0.0603098	5.14336e-10	1312	2.72861e-06	0.426528	0.104773	4.68202e-05	449	0.00011705
								Parent current smoke	Parental smoking exposure	0.515333	0.0762464	1.39156e-11	730	9.22799e-08	0.84566	0.213651	7.55369e-05	110	0.000173735
	cg11613559	10	121577971	Island	INPP5F	intronic	Transcribed	Alcohol consumption	Lifestyle and habits	-0.138742	0.0316491	1.1665e-05	4455	0.0175807	-0.13645	0.0287381	2.05377e-06	4017	6.05599e-06
	cg01729557	10	121578625	S_Shore	INPP5F	intronic	Transcribed	Alcohol consumption	Lifestyle and habits	-0.292447	0.0705602	3.40342e-05	4455	0.0414118	-0.185665	0.0728266	0.0107906	4017	0.013788
	cg02407415	16	857454	Island	PRR25	intronic	Promoter	Father age when born	Birth-related information	-0.0425821	0.00892635	1.83876e-06	4671	0.00358634	-0.0303862	0.0092222	0.000984591	4024	0.00153011
								Mother age when born	Birth-related information	-0.0539342	0.00888009	1.25062e-09	4738	6.14323e-06	-0.0485261	0.00917287	1.22202e-07	4101	4.84594e-07
	cg21461082	21	48081619	Island	PRMT2	intronic	Transcribed	DNAmTL acceleration	Aging	0.310389	0.026359	5.22346e-32	4927	2.30926e-27	0.350723	0.0244584	1.23799e-46	4389	7.11844e-45
	cg24877093	21	48081686	Island	PRMT2	intronic	Transcribed	DNAmTL acceleration	Aging	0.230645	0.021238	1.78712e-27	4927	5.92555e-23	0.260587	0.0197211	7.32513e-40	4389	2.80797e-38

## Sheet: s3
Supplementary table 3. Conditional analyses results for POE-CpGs’ association with parental smoking exposure (current and ever ).
	original model: cpg ~ parental ever smoke + covariates		con1: cpg ~ mother ever smoke + father ever smoke + covariates				con2: cpg ~ parental ever smoke + mother ever smoke + covariates				con3: cpg ~ parental ever smoke + father ever smoke + covariates
cpgid	estimate(parent ever)	p(parent ever)	estimate(mother ever)	p(mother ever)	estimate(father ever)	p(father ever)	estimate(parent ever)	p(parent ever)	estimate(mother ever)	p(mother ever)	estimate(parent ever)	p(parent ever)	estimate(father ever)	p(father ever)
cg19089201	0.135145	1.69515e-05	0.11295	9.01828e-05	0.036815	0.204293	-0.0125855	0.754459	0.182407	9.49796e-09	0.0450442	0.296409	0.0482545	0.186385
	original model: cpg ~ parental current smoke + covariates		con1: cpg ~ mother current smoke + father current smoke + covariates				con2: cpg ~ parental curernt smoke + mother current smoke + covariates				con3: cpg ~ parental current smoke + father current smoke + covariates
cpgid	estimate(parent current)	p(parent current)	estimate(mother current)	p(mother current)	estimate(father current)	p(father current)	estimate(parent current)	p(parent current)	estimate(mother current)	p(mother current)	estimate(parent current)	p(parent current)	estimate(father current)	p(father current)
cg04180046	0.0635155	1.02456e-07	0.0590541	0.00849727	-0.0151951	0.437523	-0.0227867	0.311007	0.116779	1.66925e-06	0.0492829	0.0711788	-0.0301459	0.309544
cg05549655	0.0962281	7.35211e-07	0.1246	0.00114991	0.0102971	0.757581	0.0164236	0.661874	0.112872	0.00530054	0.129706	0.00455579	-0.0781915	0.114816
cg11813497	0.126432	1.02215e-08	0.148312	0.000594976	0.0318307	0.397034	0.0278918	0.506955	0.142858	0.00162897	0.14931	0.00415427	-0.0746284	0.186333
cg12803068	0.0579428	0.00865161	0.0417425	0.327781	-0.0386187	0.300743	-0.0682765	0.106457	0.169618	0.000203078	0.00574691	0.911519	-0.00819147	0.884168
cg13570656	0.131479	3.77884e-06	0.158415	0.00472164	0.0652669	0.182005	0.0849282	0.121373	0.077081	0.190735	0.177594	0.00853415	-0.0831651	0.256066
cg18092474	0.0920681	5.58476e-06	0.126283	0.00157043	0.0563608	0.105549	0.0606399	0.121516	0.0548783	0.192184	0.127158	0.00815317	-0.0546624	0.294246
cg19089201	0.148837	5.44019e-08	0.154876	0.0034861	-0.0169185	0.714179	-0.0329559	0.523612	0.239059	1.91348e-05	0.131419	0.0417546	-0.0646361	0.356325

## Sheet: s4
Supplementary table 4. Enrichment test results for POE-CpGs associated with specific phenotype in functional regions(relation to CpG islands)
Background CpG type	N_CpG(Background)	Group A	N_CpG(Group A)	Group B	N_CpG(Group B)	N_CpG(overlap)	Odds Ratio	Cl down	Cl up	Pval	Adjusted Pval(FDR)
Atypical	398	Mother smoke before pregnancy	10	Island	97	9	30.3887	4.11445	1339.46	1.80546e-05	0.00205823
Atypical	398	Mother ever smoke	8	Island	97	7	23.1277	2.90924	1049.01	0.000275728	0.0157165
Atypical	398	Mother smoke before pregnancy	10	Sea	194	0	0	0	0.454846	0.0017914	0.068073
Atypical	398	Parent current smoke	6	Island	97	5	16.1681	1.77733	770.315	0.00383547	0.109311
Atypical	398	Mother ever smoke	8	Sea	194	0	0	0	0.602774	0.00740534	0.168842
Atypical	398	Mother current smoke	5	Island	97	4	12.8021	1.24712	635.17	0.0136461	0.259276
Atypical	398	Parent current smoke	6	Sea	194	0	0	0	0.881421	0.0303706	0.432781
Atypical	398	Smoking status	10	N_Shelf	11	2	10.3489	0.943898	63.7908	0.0277268	0.432781
Atypical	398	Highest eductional qualification	4	S_Shore	43	2	8.51804	0.602855	120.495	0.059472	0.582581
Atypical	398	Lifespan (Mother)	2	Island	97	2	Inf	0.585478	Inf	0.0589345	0.582581
Atypical	398	Mother age when born	4	S_Shore	43	2	8.51804	0.602855	120.495	0.059472	0.582581
Atypical	398	Mother current smoke	5	Sea	194	0	0	0	1.13697	0.0613243	0.582581
Atypical	398	Forced expiratory flow	1	S_Shore	43	1	Inf	0.211688	Inf	0.10804	0.769786
Atypical	398	Logical memory delay	1	S_Shore	43	1	Inf	0.211688	Inf	0.10804	0.769786
Atypical	398	Scottish index of multiple deprivation	1	S_Shore	43	1	Inf	0.211688	Inf	0.10804	0.769786
Atypical	398	Smoking status	10	Sea	194	2	0.255994	0.0261521	1.30525	0.10606	0.769786
Atypical	398	Highest eductional qualification	4	Sea	194	0	0	0	1.58392	0.123587	0.782716
Atypical	398	Mother age when born	4	Sea	194	0	0	0	1.58392	0.123587	0.782716
Atypical	398	General cognitive ability	3	Island	97	2	6.27899	0.323564	372.892	0.148527	0.806288
Atypical	398	Mill hill vocabulary	3	Island	97	2	6.27899	0.323564	372.892	0.148527	0.806288
Atypical	398	Years of education	3	Island	97	2	6.27899	0.323564	372.892	0.148527	0.806288
Atypical	398	Alcohol consumption	1	Island	97	0	0	0	120.794	1	1
Atypical	398	Alcohol consumption	1	N_Shelf	11	0	0	0	1343.31	1	1
Atypical	398	Alcohol consumption	1	N_Shore	36	0	0	0	389.784	1	1
Atypical	398	Alcohol consumption	1	S_Shelf	17	0	0	0	862.296	1	1
Atypical	398	Alcohol consumption	1	S_Shore	43	0	0	0	320.37	1	1
Atypical	398	Alcohol consumption	1	Sea	194	1	Inf	0.0269624	Inf	0.487437	1
Atypical	398	DNAmTL acceleration	7	Island	97	2	1.2456	0.116787	7.76061	0.679851	1
Atypical	398	DNAmTL acceleration	7	N_Shelf	11	0	0	0	27.1374	1	1
Atypical	398	DNAmTL acceleration	7	N_Shore	36	0	0	0	7.12772	1	1
Atypical	398	DNAmTL acceleration	7	S_Shelf	17	0	0	0	16.5507	1	1
Atypical	398	DNAmTL acceleration	7	S_Shore	43	1	1.38364	0.0294166	11.8375	0.553719	1
Atypical	398	DNAmTL acceleration	7	Sea	194	4	1.40931	0.235096	9.74446	0.717992	1
Atypical	398	Father age when born	2	Island	97	1	3.11426	0.0394034	245.607	0.428503	1
Atypical	398	Father age when born	2	N_Shelf	11	0	0	0	194.762	1	1
Atypical	398	Father age when born	2	N_Shore	36	0	0	0	54.1242	1	1
Atypical	398	Father age when born	2	S_Shelf	17	0	0	0	122.254	1	1
Atypical	398	Father age when born	2	S_Shore	43	1	8.34063	0.104895	659.518	0.20465	1
Atypical	398	Father age when born	2	Sea	194	0	0	0	5.59527	0.499057	1
Atypical	398	Fish intake (Weekly)	1	Island	97	0	0	0	120.794	1	1
Atypical	398	Fish intake (Weekly)	1	N_Shelf	11	0	0	0	1343.31	1	1
Atypical	398	Fish intake (Weekly)	1	N_Shore	36	0	0	0	389.784	1	1
Atypical	398	Fish intake (Weekly)	1	S_Shelf	17	0	0	0	862.296	1	1
Atypical	398	Fish intake (Weekly)	1	S_Shore	43	0	0	0	320.37	1	1
Atypical	398	Fish intake (Weekly)	1	Sea	194	1	Inf	0.0269624	Inf	0.487437	1
Atypical	398	Forced expiratory flow	1	Island	97	0	0	0	120.794	1	1
Atypical	398	Forced expiratory flow	1	N_Shelf	11	0	0	0	1343.31	1	1
Atypical	398	Forced expiratory flow	1	N_Shore	36	0	0	0	389.784	1	1
Atypical	398	Forced expiratory flow	1	S_Shelf	17	0	0	0	862.296	1	1
Atypical	398	Forced expiratory flow	1	Sea	194	0	0	0	41.011	1	1
Atypical	398	General cognitive ability	3	N_Shelf	11	0	0	0	90.884	1	1
Atypical	398	General cognitive ability	3	N_Shore	36	0	0	0	24.7414	1	1
Atypical	398	General cognitive ability	3	S_Shelf	17	0	0	0	56.4895	1	1
Atypical	398	General cognitive ability	3	S_Shore	43	1	4.17785	0.0695889	81.6797	0.291014	1
Atypical	398	General cognitive ability	3	Sea	194	0	0	0	2.53782	0.248585	1
Atypical	398	Highest eductional qualification	4	Island	97	2	3.13628	0.224528	43.8077	0.250594	1
Atypical	398	Highest eductional qualification	4	N_Shelf	11	0	0	0	57.9077	1	1
Atypical	398	Highest eductional qualification	4	N_Shore	36	0	0	0	15.537	1	1
Atypical	398	Highest eductional qualification	4	S_Shelf	17	0	0	0	35.682	1	1
Atypical	398	Lifespan (Mother)	2	N_Shelf	11	0	0	0	194.762	1	1
Atypical	398	Lifespan (Mother)	2	N_Shore	36	0	0	0	54.1242	1	1
Atypical	398	Lifespan (Mother)	2	S_Shelf	17	0	0	0	122.254	1	1
Atypical	398	Lifespan (Mother)	2	S_Shore	43	0	0	0	44.3106	1	1
Atypical	398	Lifespan (Mother)	2	Sea	194	0	0	0	5.59527	0.499057	1
Atypical	398	Logical memory delay	1	Island	97	0	0	0	120.794	1	1
Atypical	398	Logical memory delay	1	N_Shelf	11	0	0	0	1343.31	1	1
Atypical	398	Logical memory delay	1	N_Shore	36	0	0	0	389.784	1	1
Atypical	398	Logical memory delay	1	S_Shelf	17	0	0	0	862.296	1	1
Atypical	398	Logical memory delay	1	Sea	194	0	0	0	41.011	1	1
Atypical	398	Mill hill vocabulary	3	N_Shelf	11	0	0	0	90.884	1	1
Atypical	398	Mill hill vocabulary	3	N_Shore	36	0	0	0	24.7414	1	1
Atypical	398	Mill hill vocabulary	3	S_Shelf	17	0	0	0	56.4895	1	1
Atypical	398	Mill hill vocabulary	3	S_Shore	43	1	4.17785	0.0695889	81.6797	0.291014	1
Atypical	398	Mill hill vocabulary	3	Sea	194	0	0	0	2.53782	0.248585	1
Atypical	398	Mother age when born	4	Island	97	2	3.13628	0.224528	43.8077	0.250594	1
Atypical	398	Mother age when born	4	N_Shelf	11	0	0	0	57.9077	1	1
Atypical	398	Mother age when born	4	N_Shore	36	0	0	0	15.537	1	1
Atypical	398	Mother age when born	4	S_Shelf	17	0	0	0	35.682	1	1
Atypical	398	Mother current smoke	5	N_Shelf	11	0	0	0	42.0959	1	1
Atypical	398	Mother current smoke	5	N_Shore	36	0	0	0	11.2094	1	1
Atypical	398	Mother current smoke	5	S_Shelf	17	0	0	0	25.8656	1	1
Atypical	398	Mother current smoke	5	S_Shore	43	1	2.08422	0.0414485	21.7141	0.437148	1
Atypical	398	Mother ever smoke	8	N_Shelf	11	0	0	0	22.9926	1	1
Atypical	398	Mother ever smoke	8	N_Shore	36	0	0	0	6.01322	1	1
Atypical	398	Mother ever smoke	8	S_Shelf	17	0	0	0	13.9921	1	1
Atypical	398	Mother ever smoke	8	S_Shore	43	1	1.18314	0.0256601	9.58189	0.602798	1
Atypical	398	Mother smoke before pregnancy	10	N_Shelf	11	0	0	0	17.5737	1	1
Atypical	398	Mother smoke before pregnancy	10	N_Shore	36	0	0	0	4.56659	0.609324	1
Atypical	398	Mother smoke before pregnancy	10	S_Shelf	17	0	0	0	10.6612	1	1
Atypical	398	Mother smoke before pregnancy	10	S_Shore	43	1	0.91553	0.0204038	6.90055	1	1
Atypical	398	Parent current smoke	6	N_Shelf	11	0	0	0	33.0602	1	1
Atypical	398	Parent current smoke	6	N_Shore	36	0	0	0	8.72796	1	1
Atypical	398	Parent current smoke	6	S_Shelf	17	0	0	0	20.22	1	1
Atypical	398	Parent current smoke	6	S_Shore	43	1	1.66407	0.0344278	15.3928	0.498733	1
Atypical	398	Parent ever smoke	1	Island	97	1	Inf	0.0795664	Inf	0.243719	1
Atypical	398	Parent ever smoke	1	N_Shelf	11	0	0	0	1343.31	1	1
Atypical	398	Parent ever smoke	1	N_Shore	36	0	0	0	389.784	1	1
Atypical	398	Parent ever smoke	1	S_Shelf	17	0	0	0	862.296	1	1
Atypical	398	Parent ever smoke	1	S_Shore	43	0	0	0	320.37	1	1
Atypical	398	Parent ever smoke	1	Sea	194	0	0	0	41.011	1	1
Atypical	398	Scottish index of multiple deprivation	1	Island	97	0	0	0	120.794	1	1
Atypical	398	Scottish index of multiple deprivation	1	N_Shelf	11	0	0	0	1343.31	1	1
Atypical	398	Scottish index of multiple deprivation	1	N_Shore	36	0	0	0	389.784	1	1
Atypical	398	Scottish index of multiple deprivation	1	S_Shelf	17	0	0	0	862.296	1	1
Atypical	398	Scottish index of multiple deprivation	1	Sea	194	0	0	0	41.011	1	1
Atypical	398	Smoking status	10	Island	97	4	2.11011	0.428537	9.11821	0.26627	1
Atypical	398	Smoking status	10	N_Shore	36	0	0	0	4.56659	0.609324	1
Atypical	398	Smoking status	10	S_Shelf	17	0	0	0	10.6612	1	1
Atypical	398	Smoking status	10	S_Shore	43	2	2.11064	0.2115	11.0814	0.295001	1
Atypical	398	Years of education	3	N_Shelf	11	0	0	0	90.884	1	1
Atypical	398	Years of education	3	N_Shore	36	0	0	0	24.7414	1	1
Atypical	398	Years of education	3	S_Shelf	17	0	0	0	56.4895	1	1
Atypical	398	Years of education	3	S_Shore	43	1	4.17785	0.0695889	81.6797	0.291014	1
Atypical	398	Years of education	3	Sea	194	0	0	0	2.53782	0.248585	1
Typical	586	Alcohol consumption	2	Island	192	1	2.05489	0.0260771	161.713	0.548315	1
Typical	586	Alcohol consumption	2	N_Shelf	13	0	0	0	242.602	1	1
Typical	586	Alcohol consumption	2	N_Shore	69	0	0	0	40.0922	1	1
Typical	586	Alcohol consumption	2	S_Shelf	17	0	0	0	182.709	1	1
Typical	586	Alcohol consumption	2	S_Shore	63	1	8.35909	0.105567	658.26	0.203623	1
Typical	586	Alcohol consumption	2	Sea	232	0	0	0	8.12602	0.520854	1
Typical	586	Body fat composition	2	Island	192	0	0	0	10.9315	1	1
Typical	586	Body fat composition	2	N_Shelf	13	1	45.8374	0.560807	3608.3	0.0439135	1
Typical	586	Body fat composition	2	N_Shore	69	0	0	0	40.0922	1	1
Typical	586	Body fat composition	2	S_Shelf	17	0	0	0	182.709	1	1
Typical	586	Body fat composition	2	S_Shore	63	0	0	0	44.4386	1	1
Typical	586	Body fat composition	2	Sea	232	1	1.52696	0.0193843	120.178	1	1
Typical	586	Body mass index	1	Island	192	0	0	0	79.9325	1	1
Typical	586	Body mass index	1	N_Shelf	13	0	0	0	1674.06	1	1
Typical	586	Body mass index	1	N_Shore	69	0	0	0	290.894	1	1
Typical	586	Body mass index	1	S_Shelf	17	0	0	0	1279.28	1	1
Typical	586	Body mass index	1	S_Shore	63	0	0	0	322.137	1	1
Typical	586	Body mass index	1	Sea	232	1	Inf	0.0391244	Inf	0.395904	1
Typical	586	DNAmTL acceleration	3	Island	192	2	4.12589	0.213556	244.293	0.251317	1
Typical	586	DNAmTL acceleration	3	N_Shelf	13	0	0	0	112.915	1	1
Typical	586	DNAmTL acceleration	3	N_Shore	69	0	0	0	18.2814	1	1
Typical	586	DNAmTL acceleration	3	S_Shelf	17	1	17.389	0.282809	349.405	0.0846708	1
Typical	586	DNAmTL acceleration	3	S_Shore	63	0	0	0	20.2702	1	1
Typical	586	DNAmTL acceleration	3	Sea	232	0	0	0	3.69033	0.281281	1
Typical	586	Father age when born	1	Island	192	1	Inf	0.0526174	Inf	0.327645	1
Typical	586	Father age when born	1	N_Shelf	13	0	0	0	1674.06	1	1
Typical	586	Father age when born	1	N_Shore	69	0	0	0	290.894	1	1
Typical	586	Father age when born	1	S_Shelf	17	0	0	0	1279.28	1	1
Typical	586	Father age when born	1	S_Shore	63	0	0	0	322.137	1	1
Typical	586	Father age when born	1	Sea	232	0	0	0	59.4543	1	1
Typical	586	Mother age when born	1	Island	192	1	Inf	0.0526174	Inf	0.327645	1
Typical	586	Mother age when born	1	N_Shelf	13	0	0	0	1674.06	1	1
Typical	586	Mother age when born	1	N_Shore	69	0	0	0	290.894	1	1
Typical	586	Mother age when born	1	S_Shelf	17	0	0	0	1279.28	1	1
Typical	586	Mother age when born	1	S_Shore	63	0	0	0	322.137	1	1
Typical	586	Mother age when born	1	Sea	232	0	0	0	59.4543	1	1
Typical	586	Mother current smoke	1	Island	192	0	0	0	79.9325	1	1
Typical	586	Mother current smoke	1	N_Shelf	13	0	0	0	1674.06	1	1
Typical	586	Mother current smoke	1	N_Shore	69	0	0	0	290.894	1	1
Typical	586	Mother current smoke	1	S_Shelf	17	0	0	0	1279.28	1	1
Typical	586	Mother current smoke	1	S_Shore	63	0	0	0	322.137	1	1
Typical	586	Mother current smoke	1	Sea	232	1	Inf	0.0391244	Inf	0.395904	1
Typical	586	Mother ever smoke	1	Island	192	0	0	0	79.9325	1	1
Typical	586	Mother ever smoke	1	N_Shelf	13	0	0	0	1674.06	1	1
Typical	586	Mother ever smoke	1	N_Shore	69	0	0	0	290.894	1	1
Typical	586	Mother ever smoke	1	S_Shelf	17	0	0	0	1279.28	1	1
Typical	586	Mother ever smoke	1	S_Shore	63	0	0	0	322.137	1	1
Typical	586	Mother ever smoke	1	Sea	232	1	Inf	0.0391244	Inf	0.395904	1
Typical	586	Mother smoke before pregnancy	1	Island	192	0	0	0	79.9325	1	1
Typical	586	Mother smoke before pregnancy	1	N_Shelf	13	0	0	0	1674.06	1	1
Typical	586	Mother smoke before pregnancy	1	N_Shore	69	0	0	0	290.894	1	1
Typical	586	Mother smoke before pregnancy	1	S_Shelf	17	0	0	0	1279.28	1	1
Typical	586	Mother smoke before pregnancy	1	S_Shore	63	0	0	0	322.137	1	1
Typical	586	Mother smoke before pregnancy	1	Sea	232	1	Inf	0.0391244	Inf	0.395904	1
Typical	586	Parent current smoke	1	Island	192	0	0	0	79.9325	1	1
Typical	586	Parent current smoke	1	N_Shelf	13	0	0	0	1674.06	1	1
Typical	586	Parent current smoke	1	N_Shore	69	0	0	0	290.894	1	1
Typical	586	Parent current smoke	1	S_Shelf	17	0	0	0	1279.28	1	1
Typical	586	Parent current smoke	1	S_Shore	63	0	0	0	322.137	1	1
Typical	586	Parent current smoke	1	Sea	232	1	Inf	0.0391244	Inf	0.395904	1
Typical	586	Smoking status	2	Island	192	1	2.05489	0.0260771	161.713	0.548315	1
Typical	586	Smoking status	2	N_Shelf	13	0	0	0	242.602	1	1
Typical	586	Smoking status	2	N_Shore	69	0	0	0	40.0922	1	1
Typical	586	Smoking status	2	S_Shelf	17	0	0	0	182.709	1	1
Typical	586	Smoking status	2	S_Shore	63	0	0	0	44.4386	1	1
Typical	586	Smoking status	2	Sea	232	1	1.52696	0.0193843	120.178	1	1
Typical	586	Waist	1	Island	192	0	0	0	79.9325	1	1
Typical	586	Waist	1	N_Shelf	13	0	0	0	1674.06	1	1
Typical	586	Waist	1	N_Shore	69	0	0	0	290.894	1	1
Typical	586	Waist	1	S_Shelf	17	0	0	0	1279.28	1	1
Typical	586	Waist	1	S_Shore	63	0	0	0	322.137	1	1
Typical	586	Waist	1	Sea	232	1	Inf	0.0391244	Inf	0.395904	1
Typical	586	Waist to hip ratio	1	Island	192	0	0	0	79.9325	1	1
Typical	586	Waist to hip ratio	1	N_Shelf	13	1	Inf	1.13018	Inf	0.0221843	1
Typical	586	Waist to hip ratio	1	N_Shore	69	0	0	0	290.894	1	1
Typical	586	Waist to hip ratio	1	S_Shelf	17	0	0	0	1279.28	1	1
Typical	586	Waist to hip ratio	1	S_Shore	63	0	0	0	322.137	1	1
Typical	586	Waist to hip ratio	1	Sea	232	0	0	0	59.4543	1	1
Typical	586	Weight	1	Island	192	0	0	0	79.9325	1	1
Typical	586	Weight	1	N_Shelf	13	0	0	0	1674.06	1	1
Typical	586	Weight	1	N_Shore	69	0	0	0	290.894	1	1
Typical	586	Weight	1	S_Shelf	17	0	0	0	1279.28	1	1
Typical	586	Weight	1	S_Shore	63	0	0	0	322.137	1	1
Typical	586	Weight	1	Sea	232	1	Inf	0.0391244	Inf	0.395904	1

## Sheet: s5
Supplementary table 5. Per phenotype results (Wilcox) for comparisons between methylation association signals from POE regions versus non-POE regions.
POE type	Phenotypes	Phenotype's Groups	Enrich direction	Difference in loaction	CI down	CI up	Pval	Adiusted Pval(Bonferroni)
Atypical	Mill hill vocabulary	Intelligence and education	poe_greater	0.119992	0.0876823	0.152948	1.24844e-14	5.99251e-13
Atypical	DNAmTL acceleration	Aging	poe_greater	0.109874	0.0773729	0.143468	5.557e-12	2.66736e-10
Atypical	Mother ever smoke	Parental smoking exposure	poe_greater	0.0736272	0.0433313	0.104363	1.37549e-06	6.60233e-05
Atypical	Mother smoke before pregnancy	Parental smoking exposure	poe_greater	0.0728352	0.042619	0.103972	1.47569e-06	7.08332e-05
Atypical	General cognitive ability	Intelligence and education	poe_greater	0.0695298	0.0390696	0.100609	5.4396e-06	0.000261101
Atypical	Logical memory delay	Intelligence and education	poe_greater	0.0696819	0.0391785	0.101007	5.48136e-06	0.000263105
Atypical	Parent current smoke	Parental smoking exposure	poe_greater	0.0645803	0.0338985	0.0959825	2.41523e-05	0.00115931
Atypical	Years of education	Intelligence and education	poe_greater	0.0604814	0.0305299	0.0919764	6.21019e-05	0.00298089
Atypical	Lifespan (Mother)	Aging	poe_greater	0.0575362	0.0275967	0.0887336	0.000136409	0.00654762
Atypical	Smoking status	Lifestyle and habits	poe_greater	0.0542304	0.0237059	0.0855722	0.000415853	0.019961
Atypical	Highest eductional qualification	Intelligence and education	poe_greater	0.0528815	0.0228368	0.0839287	0.000471738	0.0226434
Atypical	Forced expiratory flow	Lung characteristics and diseases	poe_greater	0.0517072	0.0226032	0.0812401	0.000497209	0.023866
Atypical	Mother age when born	Birth-related information	poe_greater	0.050125	0.0205477	0.0806667	0.000836419	0.0401481
Atypical	Weight	Anthropometric	poe_greater	0.0485099	0.0181587	0.0795652	0.00160087	0.076842
Atypical	Alcohol consumption	Lifestyle and habits	poe_greater	0.0416247	0.01193	0.0721322	0.00578857	0.277851
Atypical	Mother current smoke	Parental smoking exposure	poe_greater	0.0397509	0.0102469	0.069935	0.00802326	0.385117
Atypical	Father age when born	Birth-related information	poe_greater	0.0360124	0.00635333	0.0665181	0.0169524	0.813714
Atypical	Fish intake (Weekly)	Lifestyle and habits	poe_greater	0.0348748	0.00541916	0.0650552	0.0200154	0.960739
Atypical	Waist	Anthropometric	poe_greater	0.0350602	0.00523901	0.0653973	0.0207331	0.995187
Atypical	Parent ever smoke	Parental smoking exposure	poe_greater	0.0294459	-0.000189444	0.0600807	0.0515713	1
Atypical	Body mass index	Anthropometric	poe_greater	0.0290168	-0.000507987	0.0595003	0.0541743	1
Atypical	Body fat composition	Anthropometric	poe_greater	0.0148205	-0.0145561	0.0455469	0.325993	1
Atypical	Scottish index of multiple deprivation	Socioeconomic status	poe_greater	0.0101727	-0.0194224	0.0394305	0.49081	1
Atypical	Waist to hip ratio	Anthropometric	poe_less	-0.00355187	-0.0331735	0.025821	0.808032	1
Typical	Alcohol consumption	Lifestyle and habits	poe_greater	0.0736917	0.0485507	0.099399	6.63439e-09	3.18451e-07
Typical	Mother ever smoke	Parental smoking exposure	poe_greater	0.0509335	0.0264641	0.0760177	3.99136e-05	0.00191585
Typical	Mother smoke before pregnancy	Parental smoking exposure	poe_greater	0.0374174	0.0130657	0.0622571	0.00248819	0.119433
Typical	Scottish index of multiple deprivation	Socioeconomic status	poe_greater	0.0340467	0.00990108	0.058516	0.00563877	0.270661
Typical	Father age when born	Birth-related information	poe_greater	0.0329939	0.00871456	0.0577278	0.00757632	0.363663
Typical	Logical memory delay	Intelligence and education	poe_greater	0.0319341	0.00750143	0.0569613	0.0100779	0.483739
Typical	Mother current smoke	Parental smoking exposure	poe_less	-0.0308027	-0.0553625	-0.00666228	0.0121862	0.584937
Typical	Years of education	Intelligence and education	poe_greater	0.0307473	0.00638074	0.0557296	0.0130761	0.627654
Typical	DNAmTL acceleration	Aging	poe_greater	0.0283164	0.00377441	0.0536753	0.0227469	1
Typical	Parent current smoke	Parental smoking exposure	poe_greater	0.023732	-0.000440054	0.0483672	0.0544047	1
Typical	Mill hill vocabulary	Intelligence and education	poe_greater	0.0179502	-0.00616985	0.0424292	0.144856	1
Typical	Waist to hip ratio	Anthropometric	poe_less	-0.0130113	-0.0372573	0.0109321	0.286379	1
Typical	Waist	Anthropometric	poe_less	-0.0122451	-0.0367879	0.0117903	0.317577	1
Typical	Body mass index	Anthropometric	poe_greater	0.0110334	-0.0131527	0.035888	0.370757	1
Typical	Mother age when born	Birth-related information	poe_greater	0.00780378	-0.0164508	0.0321268	0.523038	1
Typical	Parent ever smoke	Parental smoking exposure	poe_less	-0.00627871	-0.0308832	0.0179569	0.610719	1
Typical	General cognitive ability	Intelligence and education	poe_greater	0.00600526	-0.0181058	0.0304108	0.623022	1
Typical	Lifespan (Mother)	Aging	poe_greater	0.00465533	-0.0196231	0.0290279	0.703866	1
Typical	Body fat composition	Anthropometric	poe_less	-0.00447504	-0.028797	0.0194155	0.711562	1
Typical	Highest eductional qualification	Intelligence and education	poe_greater	0.00387199	-0.0203561	0.0281652	0.752519	1
Typical	Forced expiratory flow	Lung characteristics and diseases	poe_less	-0.00192674	-0.0255591	0.0216622	0.872415	1
Typical	Weight	Anthropometric	poe_greater	0.0015999	-0.022692	0.0258948	0.894733	1
Typical	Smoking status	Lifestyle and habits	poe_less	-0.00154879	-0.0257816	0.0224182	0.895515	1
Typical	Fish intake (Weekly)	Lifestyle and habits	poe_less	-4.19563e-05	-0.0243785	0.0242955	0.99727	1

## Sheet: s6
Supplementary table 6. comparisons between results from sensitivity models using SIMD as covariates and results from the raw models
Phenotype information		CpG information								MOA discovery raw model					MOA discovery conditioning on SIMD		MOA replication raw model					MOA replication conditioning on SIMD		CpG-outcome discovery raw model					CpG-outcome discovery conditioning on SIMD		CpG-outcome replication raw model					CpG-outcome replication conditioning on SIMD
Name	Category	CpG	Chr	Position	CpG types	Relation to CpG Island	Gene	Function of Gene	Chromatin states Group	Beta	SE	Pval	Adjusted Pval	N	Beta	Pval	Beta	SE	Pval	Adjusted Pval	N	Beta	Pval	Beta	SE	Pval	adj_cpg	N	Beta	Pval	Beta	SE	Pval	Adjusted Pval	N	Beta	Pval
DNAmTL acceleration	Aging	cg26719105	1	79472523	Atypical	Island	ADGRL4	upstream	Inactive states	-0.34772	0.0767049	5.80906e-06	0.00963055	4927	-0.318286	5.12997e-05	-0.275947	0.0740167	0.000192873	0.00038913	4389	-0.218552	0.0047278	-0.0182366	0.00212078	1.07464e-17	6.19498e-17	4805	-0.0172628	4.48852e-15	-0.0149691	0.0021026	1.27474e-12	6.86941e-12	4105	-0.0144748	3.06621e-11
DNAmTL acceleration	Aging	cg01331772	2	131094827	Atypical	Sea	IMP4, CCDC115	downstream	Promoter	0.101362	0.0222959	5.46235e-06	0.00917039	4927	0.0983886	1.83601e-05	0.0637641	0.0217903	0.00343063	0.00487065	4389	0.0873389	9.80373e-05	0.0795924	0.00791644	1.50636e-23	1.01619e-22	4805	0.0802971	9.53788e-23	0.0899113	0.00781837	3.8117e-30	2.84411e-29	4105	0.0885789	5.40224e-28
DNAmTL acceleration	Aging	cg01661567	4	1843351	Atypical	Island	LETM1	exonic	Transcribed	-0.271408	0.062109	1.24324e-05	0.0183209	4927	-0.274923	1.44468e-05	-0.303093	0.0621705	1.08705e-06	3.65224e-06	4388	-0.261616	6.32e-05	-0.0231625	0.00181176	7.94282e-37	9.72996e-36	4805	-0.0231218	2.61653e-34	-0.0241367	0.00169055	3.61417e-45	7.01149e-44	4105	-0.0246623	8.79035e-45
Alcohol consumption	Lifestyle and habits	cg24930541	5	118664652	Atypical	Sea	TNFAIP8	intronic	Enhancer	-0.232914	0.0530652	1.13767e-05	0.0173433	4455	-0.239465	1.21791e-05	-0.216036	0.0564461	0.000129558	0.000270894	4017	-0.210738	0.000271743	-0.0201867	0.00410823	9.26582e-07	1.14943e-06	4343	-0.0201058	1.76296e-06	-0.0232998	0.00425399	4.60608e-08	1.08973e-07	3756	-0.0224613	2.8212e-07
Mother age when born	Birth-related information	cg14585513	6	26254060	Atypical	S_Shore	H2BC9;H3C8	intergenic	Promoter	-0.16038	0.0358189	7.55171e-06	0.0120671	4738	-0.166769	5.5878e-06	-0.0796615	0.0329666	0.0156736	0.0198073	4101	-0.0975516	0.00350896	-0.0145377	0.00349707	3.28178e-05	3.57349e-05	4622	-0.0145728	5.28598e-05	-0.00980781	0.0040152	0.014624	0.0164945	3839	-0.0116026	0.0051434
Years of education	Intelligence and education	cg19089201	7	45002287	Atypical	Island	MYO1G	UTR3	Transcribed	-0.0818666	0.0179588	5.15005e-06	0.00887066	4758	-0.0619469	0.000608554	-0.114553	0.0201253	1.25577e-08	7.60071e-08	4254	-0.109377	2.99004e-08	-0.0234104	0.00549596	2.08895e-05	2.32633e-05	4642	-0.0180801	0.00157305	-0.0330891	0.00539878	9.70615e-10	3.03709e-09	3976	-0.032632	7.09193e-09
Mill hill vocabulary	Intelligence and education	cg19089201	7	45002287	Atypical	Island	MYO1G	UTR3	Transcribed	-0.0842342	0.0173761	1.24901e-06	0.0025099	4842	-0.0642016	0.000223262	-0.0940716	0.0191671	9.20222e-07	3.20683e-06	4303	-0.0817256	1.51839e-05	-0.0305138	0.00578991	1.42389e-07	1.99344e-07	4720	-0.0254033	2.93007e-05	-0.030342	0.00555328	4.94341e-08	1.14169e-07	4027	-0.0272349	2.32625e-06
Parent ever smoke	Parental smoking exposure	cg19089201	7	45002287	Atypical	Island	MYO1G	UTR3	Transcribed	0.173695	0.0409724	2.242e-05	0.0297352	1126	0.171594	8.71213e-05	0.100028	0.0373108	0.00734191	0.00993317	347	0.106881	0.00859315	0.135145	0.0312748	1.69515e-05	1.90947e-05	1090	0.135513	2.62905e-05	0.304483	0.112127	0.00698949	0.00869206	321	0.301943	0.00772252
General cognitive ability	Intelligence and education	cg19089201	7	45002287	Atypical	Island	MYO1G	UTR3	Transcribed	-0.0892993	0.0183946	1.20605e-06	0.00249931	4830	-0.0745326	4.36562e-05	-0.0891813	0.0194477	4.52453e-06	1.23886e-05	4274	-0.0795255	3.08106e-05	-0.0273337	0.00530982	2.74384e-07	3.63374e-07	4708	-0.0248103	8.68432e-06	-0.0286952	0.00543877	1.39016e-07	2.99656e-07	3999	-0.0259397	4.73005e-06
Lifespan (Mother)	Aging	cg19089201	7	45002287	Atypical	Island	MYO1G	UTR3	Transcribed	-0.15793	0.0356436	9.38793e-06	0.0146483	1015	-0.167124	3.80366e-06	-0.149074	0.0266707	2.2784e-08	1.1392e-07	1968	-0.125459	2.71658e-06	-0.035791	0.00911597	8.95157e-05	9.43284e-05	1833	-0.0344101	0.000250875	-0.032549	0.00857143	0.000151026	0.000244158	1832	-0.0293113	0.000964446
Highest eductional qualification	Intelligence and education	cg19089201	7	45002287	Atypical	Island	MYO1G	UTR3	Transcribed	0.113871	0.0187886	1.35591e-09	6.42256e-06	4636	0.0864967	2.50907e-06	0.110395	0.019969	3.23326e-08	1.4873e-07	4148	0.0989447	3.48035e-07	0.0341621	0.00555731	8.56485e-10	1.78586e-09	4522	0.0287198	1.13802e-06	0.0354068	0.00568605	5.26395e-10	1.7607e-09	3878	0.0330744	4.00095e-08
Mother current smoke	Parental smoking exposure	cg19089201	7	45002287	Atypical	Island	MYO1G	UTR3	Transcribed	0.288806	0.0573217	4.69579e-07	0.00111213	498	0.291992	1.20282e-06	0.318821	0.0564479	1.62265e-08	9.33024e-08	468	0.30166	1.96094e-07	0.147329	0.0276457	1.16277e-07	1.65148e-07	1305	0.136689	2.35216e-06	0.27939	0.046659	4.55887e-09	1.30062e-08	433	0.270007	6.95229e-08
Parent current smoke	Parental smoking exposure	cg19089201	7	45002287	Atypical	Island	MYO1G	UTR3	Transcribed	0.315588	0.0453276	3.34566e-12	2.78276e-08	730	0.287409	7.16823e-10	0.415187	0.117307	0.000401178	0.000720867	110	0.409622	0.000595458	0.148837	0.027075	5.44019e-08	8.07786e-08	700	0.136705	2.89029e-06	0.290819	0.0749186	0.000202767	0.000312196	98	0.292265	0.000546133
Smoking status	Lifestyle and habits	cg19089201	7	45002287	Atypical	Island	MYO1G	UTR3	Transcribed	0.140266	0.0189149	1.21026e-13	1.45922e-09	4928	0.1342	2.95783e-12	0.136504	0.0181432	5.32491e-14	1.02061e-12	4389	0.12862	2.24766e-12	0.0708484	0.00494717	1.39195e-45	2.27352e-44	4808	0.0657349	5.84136e-36	0.0800035	0.00564697	1.61257e-44	2.23457e-43	4107	0.0741769	2.17706e-35
Mother smoke before pregnancy	Parental smoking exposure	cg19089201	7	45002287	Atypical	Island	MYO1G	UTR3	Transcribed	0.30972	0.0353541	1.94345e-18	3.22195e-14	1312	0.301827	1.03449e-16	0.353006	0.0635491	2.77838e-08	1.33131e-07	449	0.347518	1.7264e-07	0.148108	0.018716	5.44746e-15	2.42659e-14	1272	0.148885	7.19816e-14	0.176068	0.0309257	2.40405e-08	6.13665e-08	415	0.172537	1.30936e-07
Mother ever smoke	Parental smoking exposure	cg19089201	7	45002287	Atypical	Island	MYO1G	UTR3	Transcribed	0.308132	0.0350667	1.53571e-18	2.90969e-14	1358	0.305814	8.60455e-17	0.344235	0.0627416	4.0986e-08	1.7457e-07	471	0.338764	2.45208e-07	0.148167	0.0184448	2.1086e-15	9.84013e-15	1317	0.148237	3.11088e-14	0.172019	0.0299732	1.81481e-08	4.75774e-08	436	0.170875	7.78791e-08
General cognitive ability	Intelligence and education	cg04180046	7	45002736	Atypical	Island	MYO1G	intronic	Transcribed	-0.190736	0.0388441	9.09368e-07	0.00201013	4830	-0.156668	4.78458e-05	-0.200064	0.0421234	2.03952e-06	6.05599e-06	4274	-0.18612	6.90043e-06	-0.0137951	0.00242638	1.38346e-08	2.22261e-08	4708	-0.0120548	2.25686e-06	-0.0152088	0.00245128	6.04849e-10	1.95568e-09	3999	-0.014141	2.95019e-08
Mill hill vocabulary	Intelligence and education	cg04180046	7	45002736	Atypical	Island	MYO1G	intronic	Transcribed	-0.194037	0.0366426	1.18762e-07	0.000328149	4842	-0.155842	2.14096e-05	-0.234247	0.0416048	1.79894e-08	9.85134e-08	4303	-0.205856	5.29373e-07	-0.0160155	0.00264651	1.5457e-09	3.1558e-09	4720	-0.0140267	4.34957e-07	-0.0171932	0.00249569	6.48798e-12	2.86061e-11	4027	-0.0158461	9.11625e-10
Years of education	Intelligence and education	cg04180046	7	45002736	Atypical	Island	MYO1G	intronic	Transcribed	-0.208289	0.0379599	4.0866e-08	0.000126046	4758	-0.176581	3.82536e-06	-0.254479	0.0435154	4.97475e-09	3.17831e-08	4254	-0.244051	1.17601e-08	-0.014607	0.00250745	6.08167e-09	1.06429e-08	4642	-0.0124237	1.92417e-06	-0.0170523	0.00243263	2.7925e-12	1.42564e-11	3976	-0.0165961	5.84281e-11
Smoking status	Lifestyle and habits	cg04180046	7	45002736	Atypical	Island	MYO1G	intronic	Transcribed	0.202114	0.0392783	2.66544e-07	0.000679831	4928	0.194633	1.03438e-06	0.240053	0.0388985	6.77391e-10	5.9923e-09	4389	0.217402	3.16114e-08	0.0305733	0.00226084	6.38084e-41	8.93318e-40	4808	0.0276865	6.16363e-31	0.0354383	0.00254378	3.88011e-43	4.70463e-42	4107	0.0325078	8.35155e-34
Highest eductional qualification	Intelligence and education	cg04180046	7	45002736	Atypical	Island	MYO1G	intronic	Transcribed	0.275523	0.0396602	3.72861e-12	2.90893e-08	4636	0.220307	1.35847e-08	0.238836	0.0432646	3.38323e-08	1.49643e-07	4148	0.21749	2.5221e-07	0.0187034	0.00254641	2.42915e-13	9.52226e-13	4522	0.0160517	3.04842e-09	0.0177557	0.00255823	4.55831e-12	2.1055e-11	3878	0.0162466	1.87167e-09
Mother current smoke	Parental smoking exposure	cg04180046	7	45002736	Atypical	Island	MYO1G	intronic	Transcribed	0.784826	0.127548	7.59335e-10	3.87343e-06	498	0.778589	4.0351e-09	0.873243	0.130837	2.48413e-11	2.85675e-10	468	0.808849	1.15597e-09	0.0753215	0.0120192	5.01053e-10	1.09118e-09	1305	0.0701501	2.95697e-08	0.133639	0.0194	2.06178e-11	7.9997e-11	433	0.127331	1.66236e-09
Parent current smoke	Parental smoking exposure	cg04180046	7	45002736	Atypical	Island	MYO1G	intronic	Transcribed	0.700736	0.100653	3.35707e-12	2.78276e-08	730	0.638155	6.79131e-10	0.835486	0.240176	0.000503954	0.000847653	110	0.798638	0.00072474	0.0635155	0.0118068	1.02456e-07	1.47657e-07	700	0.058228	5.84385e-06	0.130349	0.0354286	0.000407117	0.000589408	98	0.132572	0.0012629
Mother ever smoke	Parental smoking exposure	cg04180046	7	45002736	Atypical	Island	MYO1G	intronic	Transcribed	0.741396	0.0787477	4.73851e-21	1.04743e-16	1358	0.737257	3.31056e-19	0.966504	0.145603	3.18064e-11	3.32521e-10	471	0.931496	6.34697e-10	0.066369	0.00802164	3.17046e-16	1.55352e-15	1317	0.0668027	4.42589e-15	0.0839176	0.0124513	5.19948e-11	1.80125e-10	436	0.082992	5.92864e-10
Mother smoke before pregnancy	Parental smoking exposure	cg04180046	7	45002736	Atypical	Island	MYO1G	intronic	Transcribed	0.748596	0.0791527	3.15035e-21	8.35649e-17	1312	0.734255	1.90969e-19	1.0046	0.148386	1.28642e-11	1.64376e-10	449	0.960398	3.88782e-10	0.0680538	0.00818491	2.36125e-16	1.21791e-15	1272	0.0693646	1.65046e-15	0.086495	0.0127675	4.4358e-11	1.5936e-10	415	0.0839694	9.88931e-10
Logical memory delay	Intelligence and education	cg12803068	7	45002919	Atypical	S_Shore	MYO1G	intronic	Transcribed	-0.0746742	0.0163924	5.2279e-06	0.00888931	4874	-0.0642731	0.000143933	-0.0635281	0.0174961	0.000282332	0.00053514	4335	-0.0626717	0.000488478	-0.0171665	0.0042081	4.5896e-05	4.94265e-05	4752	-0.015388	0.000387103	-0.0158009	0.00423643	0.000194283	0.000303958	4058	-0.015044	0.000497983
Years of education	Intelligence and education	cg12803068	7	45002919	Atypical	S_Shore	MYO1G	intronic	Transcribed	-0.0823444	0.0167383	8.67509e-07	0.0019501	4758	-0.0717412	2.09698e-05	-0.120503	0.0195081	6.52994e-10	5.9923e-09	4254	-0.114093	2.87389e-09	-0.0202992	0.00446597	5.62533e-06	6.56289e-06	4642	-0.0185204	6.86902e-05	-0.0275373	0.00413996	3.2954e-11	1.22944e-10	3976	-0.0266159	7.33203e-10
Mill hill vocabulary	Intelligence and education	cg12803068	7	45002919	Atypical	S_Shore	MYO1G	intronic	Transcribed	-0.0903254	0.0161818	2.37871e-08	8.08932e-05	4842	-0.0742688	4.61086e-06	-0.100101	0.0186627	8.15359e-08	3.3488e-07	4303	-0.0849735	4.02835e-06	-0.0277845	0.00471067	3.93205e-09	7.13594e-09	4720	-0.0255605	2.45006e-07	-0.024596	0.0042647	8.6593e-09	2.39986e-08	4027	-0.0219512	7.09039e-07
General cognitive ability	Intelligence and education	cg12803068	7	45002919	Atypical	S_Shore	MYO1G	intronic	Transcribed	-0.0939057	0.0170963	3.95695e-08	0.000124953	4830	-0.0818448	1.40991e-06	-0.0938636	0.0188644	6.50098e-07	2.33629e-06	4274	-0.0851627	4.486e-06	-0.0258235	0.00431159	2.26448e-09	4.35135e-09	4708	-0.0249824	3.78136e-08	-0.0228186	0.00417967	5.06778e-08	1.1432e-07	3999	-0.0207415	1.90596e-06
Mother current smoke	Parental smoking exposure	cg12803068	7	45002919	Atypical	S_Shore	MYO1G	intronic	Transcribed	0.286227	0.0544295	1.45097e-07	0.000384878	498	0.287675	4.30478e-07	0.335824	0.0564286	2.66006e-09	2.03938e-08	468	0.310865	6.62907e-08	0.0758266	0.022293	0.000690975	0.000720378	1305	0.06873	0.00328506	0.203962	0.034914	1.03425e-08	2.78673e-08	433	0.191324	3.88285e-07
Highest eductional qualification	Intelligence and education	cg12803068	7	45002919	Atypical	S_Shore	MYO1G	intronic	Transcribed	0.110817	0.0174841	2.32521e-10	1.34082e-06	4636	0.0904683	1.27299e-07	0.114222	0.019348	3.55726e-09	2.55244e-08	4148	0.102684	5.39308e-08	0.0286515	0.00452588	2.67999e-10	5.96906e-10	4522	0.0260693	6.17192e-08	0.0295015	0.00436287	1.56601e-11	6.32928e-11	3878	0.027211	3.86449e-09
Parent current smoke	Parental smoking exposure	cg12803068	7	45002919	Atypical	S_Shore	MYO1G	intronic	Transcribed	0.274175	0.0429605	1.74758e-10	1.05354e-06	730	0.25581	6.69026e-09	0.398341	0.114312	0.000492743	0.000845753	110	0.381928	0.000834012	0.0579428	0.0220058	0.00865161	0.0087408	700	0.051885	0.0283416	0.191643	0.0575679	0.0012848	0.00173091	98	0.190632	0.00362454
Mother ever smoke	Parental smoking exposure	cg12803068	7	45002919	Atypical	S_Shore	MYO1G	intronic	Transcribed	0.276299	0.0330111	5.76782e-17	8.49972e-13	1358	0.273395	2.75461e-15	0.369386	0.0626733	3.77317e-09	2.55244e-08	471	0.36	3.19531e-08	0.0992104	0.0148513	3.52163e-11	1.11329e-10	1317	0.0980638	4.58888e-10	0.135218	0.0222622	2.77822e-09	8.16628e-09	436	0.134848	1.50024e-08
Mother smoke before pregnancy	Parental smoking exposure	cg12803068	7	45002919	Atypical	S_Shore	MYO1G	intronic	Transcribed	0.279116	0.0334041	6.50243e-17	8.62404e-13	1312	0.273163	2.10374e-15	0.386251	0.0639058	1.50267e-09	1.23434e-08	449	0.374621	1.67296e-08	0.101012	0.0150915	3.27533e-11	1.06994e-10	1272	0.101796	2.18556e-10	0.140058	0.0228297	2.03723e-09	6.17537e-09	415	0.13757	1.67645e-08
Smoking status	Lifestyle and habits	cg12803068	7	45002919	Atypical	S_Shore	MYO1G	intronic	Transcribed	0.205432	0.0169475	8.11101e-34	5.37874e-29	4928	0.200899	9.92145e-32	0.203566	0.0170773	9.27526e-33	2.66664e-31	4389	0.190882	1.79932e-28	0.0958191	0.00403358	4.9751e-118	2.4378e-116	4808	0.092978	4.51968e-101	0.0939827	0.00435467	6.22596e-98	2.01306e-96	4107	0.0890993	2.48983e-81
Smoking status	Lifestyle and habits	cg22143809	7	128500290	Atypical	N_Shelf	FLNC-AS1	ncRNA_intronic	Insulator	0.473657	0.114115	3.31454e-05	0.0407038	4928	0.510151	1.18276e-05	0.438905	0.125614	0.000475719	0.000828904	4389	0.456351	0.000347824	0.00910495	0.00140354	9.63041e-11	2.35945e-10	4808	0.00962601	8.12263e-11	0.00764167	0.00146351	1.86326e-07	3.92906e-07	4107	0.00718869	2.99164e-06
Smoking status	Lifestyle and habits	cg11363234	8	102500879	Atypical	N_Shelf	NACA4P;GRHL2	intergenic	Repressed	-0.247488	0.0517448	1.72816e-06	0.00342093	4928	-0.245623	3.60589e-06	-0.236476	0.0580775	4.66649e-05	0.00011705	4389	-0.236316	6.12072e-05	-0.0197356	0.00232951	3.16975e-17	1.72575e-16	4808	-0.0205531	7.48598e-17	-0.0164275	0.0023666	4.49432e-12	2.1055e-11	4107	-0.0174542	2.58652e-12
Fish intake (Weekly)	Lifestyle and habits	cg26873823	9	71597058	Atypical	Sea	PIP5K1B	intronic	Enhancer	-0.383711	0.0894432	1.78679e-05	0.0244308	4283	-0.36668	4.89827e-05	-0.288961	0.112464	0.0101888	0.0131653	3933	-0.290202	0.0100015	-0.0099297	0.00207101	1.68682e-06	2.06635e-06	4175	-0.00953296	8.18897e-06	-0.00900998	0.00179081	5.10718e-07	9.90792e-07	3680	-0.00924256	6.34487e-07
DNAmTL acceleration	Aging	cg19935065	10	98062687	Atypical	Sea	BLNK;DNTT	intergenic	Transcribed	-0.342452	0.0472518	4.24863e-13	4.33452e-09	4927	-0.343671	1.26151e-12	-0.412974	0.0464006	5.57521e-19	1.2823e-17	4389	-0.320666	3.53439e-11	-0.0493517	0.00265167	1.05003e-74	3.43011e-73	4805	-0.0486485	8.483e-69	-0.054673	0.00252794	2.58759e-98	1.25498e-96	4105	-0.053912	3.4602e-90
DNAmTL acceleration	Aging	cg20728490	10	98064175	Atypical	Sea	DNTT	upstream	Transcribed	-0.335231	0.0495626	1.34432e-11	9.22799e-08	4927	-0.332879	5.60943e-11	-0.367254	0.0493501	9.93214e-14	1.63171e-12	4389	-0.342639	2.93269e-11	-0.02717	0.00176241	2.25226e-52	4.41444e-51	4805	-0.0268136	5.22879e-48	-0.0239263	0.00162892	1.22116e-47	2.9613e-46	4105	-0.0237768	1.29003e-44
Smoking status	Lifestyle and habits	cg02159157	11	32365507	Atypical	Sea	SNORA88;WT1	intergenic	Transcribed	0.357461	0.0662789	6.91782e-08	0.000203888	4928	0.35111	2.02465e-07	0.579783	0.0802632	5.0656e-13	7.2818e-12	4389	0.547473	1.43261e-11	0.0215489	0.00177449	1.90893e-33	1.87075e-32	4808	0.0207762	2.91355e-28	0.0209853	0.00169557	1.44121e-34	1.27089e-33	4107	0.0209133	6.18769e-31
Scottish index of multiple deprivation	Socioeconomic status	cg14391737	11	86513429	Atypical	S_Shore	PRSS23	intronic	Repressed	0.20421	0.0420137	1.17056e-06	0.00246427	4660	NA	NA	0.201638	0.0452437	8.32301e-06	2.22592e-05	4178	NA	NA	0.0147575	0.00448751	0.00101467	0.00104671	4542	NA	NA	0.0197621	0.0043931	7.0447e-06	1.22024e-05	3906	NA	NA
Forced expiratory flow	Lung characteristics and diseases	cg14391737	11	86513429	Atypical	S_Shore	PRSS23	intronic	Repressed	0.202161	0.0437675	3.85627e-06	0.00706665	4047	0.192114	1.85731e-05	0.108025	0.0462768	0.0195786	0.0239525	3696	0.0929087	0.0506556	0.0332288	0.00566656	4.88989e-09	8.71289e-09	3941	0.0339648	5.49439e-09	0.0149526	0.00562597	0.00790217	0.00970266	3462	0.0129863	0.024194
Highest eductional qualification	Intelligence and education	cg14391737	11	86513429	Atypical	S_Shore	PRSS23	intronic	Repressed	-0.23148	0.0417722	2.99912e-08	9.70164e-05	4636	-0.177168	1.51264e-05	-0.21657	0.0460366	2.54751e-06	7.32409e-06	4148	-0.176819	9.60032e-05	-0.0200114	0.00453736	1.05605e-05	1.21756e-05	4522	-0.0173601	0.000332925	-0.02331	0.00452781	2.76122e-07	5.62531e-07	3878	-0.0190984	6.6872e-05
DNAmTL acceleration	Aging	cg14391737	11	86513429	Atypical	S_Shore	PRSS23	intronic	Repressed	0.285943	0.0389815	2.21133e-13	2.44404e-09	4927	0.288479	5.28437e-13	0.191168	0.0368006	2.05058e-07	7.60699e-07	4389	0.160253	3.25075e-05	0.0821819	0.00459492	2.62154e-69	6.42276e-68	4805	0.0830842	5.29531e-66	0.0651094	0.00457328	6.28128e-45	1.01547e-43	4105	0.0651657	1.11544e-42
Smoking status	Lifestyle and habits	cg14391737	11	86513429	Atypical	S_Shore	PRSS23	intronic	Repressed	-0.801491	0.0348503	4.86634e-117	6.45413e-112	4928	-0.776034	3.94569e-108	-0.785528	0.0351446	1.17189e-110	1.34767e-108	4389	-0.753897	6.0564e-100	-0.205193	0.00428847	0	0	4808	-0.204176	0	-0.206597	0.00477378	0	0	4107	-0.202121	7.39164e-300
DNAmTL acceleration	Aging	cg10322443	14	65722585	Atypical	Sea	LINC02324;MIR4708	intergenic	Insulator	-0.380888	0.090761	2.70948e-05	0.0342241	4927	-0.402215	1.62838e-05	-0.357066	0.0914576	9.45472e-05	0.000213195	4387	-0.331829	0.000546134	-0.0133732	0.0019218	3.89783e-12	1.46918e-11	4805	-0.0132581	1.5092e-11	-0.0131298	0.00192164	9.56973e-12	4.03593e-11	4105	-0.0120848	1.09929e-09
Smoking status	Lifestyle and habits	cg22791839	14	102290160	Atypical	Sea	PPP2R5C	intronic	Enhancer	-0.392151	0.0805955	1.14073e-06	0.00244021	4928	-0.394941	1.84644e-06	-0.535144	0.102753	1.90811e-07	7.31442e-07	4389	-0.514606	8.75506e-07	-0.0255068	0.00253779	1.5554e-23	1.01619e-22	4808	-0.0258946	6.04061e-22	-0.0245497	0.00225233	2.73138e-27	1.89246e-26	4107	-0.0232429	8.66606e-23
Mother smoke before pregnancy	Parental smoking exposure	cg00213123	15	75019070	Atypical	Island	CYP1A1;CYP1A2	intergenic	Promoter	0.538692	0.108728	7.25158e-07	0.0016873	1312	0.554565	7.24239e-07	0.403563	0.155818	0.00959845	0.0126281	449	0.430949	0.00810067	0.0641066	0.0107048	2.75722e-09	5.1963e-09	1272	0.0709038	2.71937e-10	0.0546331	0.0224858	0.0155485	0.0173357	415	0.0556738	0.0178052
Mother current smoke	Parental smoking exposure	cg05549655	15	75019143	Atypical	Island	CYP1A1;CYP1A2	intergenic	Promoter	0.567928	0.117131	1.24292e-06	0.0025099	498	0.539601	1.65656e-05	0.544069	0.117111	3.3887e-06	9.50489e-06	468	0.536815	6.62993e-06	0.122792	0.0197758	7.16263e-10	1.52595e-09	1305	0.10973	9.66293e-08	0.163569	0.0343901	2.71337e-06	4.96598e-06	433	0.170061	4.47607e-06
Parent current smoke	Parental smoking exposure	cg05549655	15	75019143	Atypical	Island	CYP1A1;CYP1A2	intergenic	Promoter	0.479697	0.094712	4.0883e-07	0.00098586	730	0.431034	1.22552e-05	0.948154	0.237257	6.43336e-05	0.000157412	110	1.02163	1.57322e-05	0.0962281	0.0192529	7.35211e-07	9.23727e-07	700	0.0907679	1.08106e-05	0.258582	0.0500631	1.53406e-06	2.86161e-06	98	0.27717	1.44989e-06
Mother ever smoke	Parental smoking exposure	cg05549655	15	75019143	Atypical	Island	CYP1A1;CYP1A2	intergenic	Promoter	0.501631	0.0737581	1.03874e-11	7.65367e-08	1358	0.517932	2.8691e-11	0.471662	0.129949	0.000283857	0.00053514	471	0.462364	0.000588119	0.0985401	0.013264	1.96844e-13	8.0378e-13	1317	0.103511	8.23349e-14	0.0717364	0.0223776	0.00144915	0.00192558	436	0.070823	0.00288428
Mother smoke before pregnancy	Parental smoking exposure	cg05549655	15	75019143	Atypical	Island	CYP1A1;CYP1A2	intergenic	Promoter	0.528319	0.0746339	1.45394e-12	1.37738e-08	1312	0.540906	3.0983e-12	0.5074	0.131154	0.000109396	0.000241933	449	0.496892	0.00025117	0.102851	0.0134047	3.35541e-14	1.4297e-13	1272	0.108639	9.41993e-15	0.0823246	0.0232787	0.00045264	0.000645678	415	0.0809027	0.00102877
Mother smoke before pregnancy	Parental smoking exposure	cg17852385	15	75019188	Atypical	Island	CYP1A1;CYP1A2	intergenic	Enhancer	0.36671	0.0747917	9.4343e-07	0.00205123	1312	0.381259	8.85248e-07	0.33357	0.127287	0.00877711	0.0117368	449	0.340326	0.00981584	0.0866322	0.0145215	3.15901e-09	5.84118e-09	1272	0.0933533	8.00354e-10	0.0558359	0.0264649	0.0354909	0.0382513	415	0.0565923	0.0415609
Mother current smoke	Parental smoking exposure	cg13570656	15	75019196	Atypical	Island	CYP1A1;CYP1A2	intergenic	Enhancer	0.339481	0.080588	2.52499e-05	0.032513	498	0.330813	9.17715e-05	0.309527	0.0780639	7.33815e-05	0.000172222	468	0.309455	9.46405e-05	0.146171	0.0284843	3.31118e-07	4.32661e-07	1305	0.134521	5.85531e-06	0.182824	0.0511337	0.000390236	0.000573529	433	0.192534	0.00044595
Parent current smoke	Parental smoking exposure	cg13570656	15	75019196	Atypical	Island	CYP1A1;CYP1A2	intergenic	Enhancer	0.289446	0.0639278	5.96281e-06	0.0097634	730	0.270307	4.66646e-05	0.52181	0.15919	0.00104583	0.00160361	110	0.534469	0.000793539	0.131479	0.028208	3.77884e-06	4.51617e-06	700	0.132231	1.09566e-05	0.313097	0.0801584	0.0001863	0.000296248	98	0.303211	0.000728012
Mother ever smoke	Parental smoking exposure	cg13570656	15	75019196	Atypical	Island	CYP1A1;CYP1A2	intergenic	Enhancer	0.276626	0.0497445	2.68327e-08	8.89692e-05	1358	0.288073	3.54276e-08	0.244387	0.086563	0.00475427	0.00666757	471	0.259176	0.00375082	0.125947	0.0190883	6.03784e-11	1.69059e-10	1317	0.135071	1.43599e-11	0.0765111	0.0331293	0.0213975	0.0233209	436	0.0800656	0.02249
Mother smoke before pregnancy	Parental smoking exposure	cg13570656	15	75019196	Atypical	Island	CYP1A1;CYP1A2	intergenic	Enhancer	0.295666	0.0506162	5.17836e-09	2.01999e-05	1312	0.306648	5.04225e-09	0.257234	0.0877474	0.00337302	0.00484872	449	0.273063	0.00258161	0.131823	0.0192337	1.12312e-11	4.07651e-11	1272	0.141632	2.27135e-12	0.0874724	0.0343801	0.0113228	0.0130751	415	0.0918935	0.0113308
Smoking status	Lifestyle and habits	cg12101586	15	75019203	Atypical	Island	CYP1A1;CYP1A2	intergenic	Enhancer	-0.158533	0.0291951	5.63173e-08	0.000169756	4928	-0.155535	1.83306e-07	-0.125439	0.0287438	1.27675e-05	3.33696e-05	4389	-0.124849	2.41091e-05	-0.0374081	0.00415181	2.91618e-19	1.78616e-18	4808	-0.0396777	2.03865e-19	-0.0352771	0.00481057	2.69325e-13	1.53674e-12	4107	-0.0349769	2.93933e-12
Mother ever smoke	Parental smoking exposure	cg12101586	15	75019203	Atypical	Island	CYP1A1;CYP1A2	intergenic	Enhancer	0.35281	0.061224	8.28195e-09	3.05116e-05	1358	0.363271	1.52313e-08	0.369788	0.113519	0.00112403	0.00170083	471	0.373084	0.0014217	0.100353	0.0149356	2.72543e-11	9.21009e-11	1317	0.105449	1.86284e-11	0.0655689	0.0237937	0.00610869	0.00769536	436	0.0637957	0.0116587
Mother smoke before pregnancy	Parental smoking exposure	cg12101586	15	75019203	Atypical	Island	CYP1A1;CYP1A2	intergenic	Enhancer	0.363865	0.0621475	4.77396e-09	1.97863e-05	1312	0.374622	5.52844e-09	0.404133	0.114902	0.000436146	0.000771643	449	0.411078	0.000514195	0.101292	0.0150672	2.697e-11	9.21009e-11	1272	0.107443	1.18815e-11	0.0772782	0.0247213	0.00190052	0.00249122	415	0.0768083	0.00338569
Mother ever smoke	Parental smoking exposure	cg22549041	15	75019251	Atypical	Island	CYP1A1;CYP1A2	intergenic	Enhancer	0.205002	0.035648	8.88637e-09	3.18536e-05	1358	0.211651	1.64577e-08	0.188185	0.0727241	0.00966322	0.0126281	471	0.191302	0.0114892	0.172357	0.0262154	7.03543e-11	1.86344e-10	1317	0.183217	2.46603e-11	0.079708	0.0386971	0.0400281	0.0426673	436	0.0806929	0.0469742
Mother smoke before pregnancy	Parental smoking exposure	cg22549041	15	75019251	Atypical	Island	CYP1A1;CYP1A2	intergenic	Enhancer	0.210534	0.0360135	5.03629e-09	2.01999e-05	1312	0.217294	5.63971e-09	0.204324	0.0730103	0.00513306	0.00711207	449	0.208349	0.00605531	0.173758	0.0265576	8.76576e-11	2.20268e-10	1272	0.186298	2.08247e-11	0.0954429	0.0405544	0.0190794	0.0210307	415	0.0973797	0.0218032
Lifespan (Mother)	Aging	cg18092474	15	75019302	Atypical	Island	CYP1A1;CYP1A2	intergenic	Enhancer	-0.285659	0.0652998	1.21669e-05	0.0181311	1015	-0.248763	0.000170921	-0.156145	0.0489289	0.00141656	0.00211564	1968	-0.155492	0.00152335	-0.0197305	0.0070621	0.00526288	0.00537253	1833	-0.0165524	0.0231859	-0.0137325	0.00688218	0.0461517	0.0486599	1832	-0.0146845	0.0391347
Parent current smoke	Parental smoking exposure	cg18092474	15	75019302	Atypical	Island	CYP1A1;CYP1A2	intergenic	Enhancer	0.373599	0.0868388	1.69104e-05	0.0236083	730	0.339233	0.000155279	0.85166	0.238509	0.000355936	0.000649724	110	0.932272	9.74433e-05	0.0920681	0.0201133	5.58476e-06	6.56289e-06	700	0.0889305	3.7785e-05	0.216913	0.0484925	2.34461e-05	3.92115e-05	98	0.228874	2.94613e-05
Smoking status	Lifestyle and habits	cg18092474	15	75019302	Atypical	Island	CYP1A1;CYP1A2	intergenic	Enhancer	-0.141737	0.0325041	1.29713e-05	0.0187088	4928	-0.139115	2.8137e-05	-0.123296	0.0320951	0.000122244	0.000265246	4389	-0.124892	0.000124894	-0.0240325	0.00377516	2.12192e-10	4.83601e-10	4808	-0.0259378	8.50509e-11	-0.0242667	0.00437489	3.09284e-08	7.66878e-08	4107	-0.0245315	1.01643e-07
Mother ever smoke	Parental smoking exposure	cg18092474	15	75019302	Atypical	Island	CYP1A1;CYP1A2	intergenic	Enhancer	0.389356	0.0682385	1.15786e-08	4.04118e-05	1358	0.383788	9.18793e-08	0.383674	0.122504	0.00173659	0.00256036	471	0.378551	0.00283281	0.0908225	0.0137072	5.03469e-11	1.49515e-10	1317	0.0930653	9.06245e-11	0.0597004	0.0227797	0.0090883	0.0108835	436	0.0578714	0.0164894
Mother smoke before pregnancy	Parental smoking exposure	cg18092474	15	75019302	Atypical	Island	CYP1A1;CYP1A2	intergenic	Enhancer	0.398386	0.0690446	7.92808e-09	3.00424e-05	1312	0.392389	4.40608e-08	0.408905	0.12386	0.000962184	0.00151577	449	0.403435	0.00164103	0.0913104	0.0139169	7.77995e-11	2.00641e-10	1272	0.0938254	1.22511e-10	0.0684247	0.0236809	0.00406771	0.00519168	415	0.0666527	0.0077002
Mother age when born	Birth-related information	cg06531573	16	857576	Atypical	Island	PRR25	exonic	Promoter	-0.0590291	0.0110574	9.37614e-08	0.000270334	4738	-0.0571912	3.8329e-07	-0.0541936	0.0114052	2.01749e-06	6.05599e-06	4101	-0.0534119	4.13908e-06	-0.0807069	0.015446	1.81728e-07	2.47352e-07	4622	-0.0777177	1.2722e-06	-0.0769169	0.0169877	6.14156e-06	1.10321e-05	3839	-0.0780672	8.30949e-06
Father age when born	Birth-related information	cg14223671	16	857981	Atypical	Island	PRR25	intronic	Promoter	-0.0767868	0.0144833	1.14703e-07	0.000323677	4671	-0.072092	9.81419e-07	-0.0545735	0.015187	0.000326357	0.00060534	4024	-0.055739	0.000280716	-0.0640267	0.0122118	1.65129e-07	2.27924e-07	4557	-0.059494	2.84633e-06	-0.047333	0.0130973	0.000305522	0.000455933	3763	-0.0507992	0.000185154
Mother age when born	Birth-related information	cg14223671	16	857981	Atypical	Island	PRR25	intronic	Promoter	-0.0945583	0.0144118	5.33872e-11	3.37173e-07	4738	-0.0906568	6.41871e-10	-0.0845069	0.0151054	2.21303e-08	1.1392e-07	4101	-0.0831958	6.14736e-08	-0.0778632	0.0120329	1.07599e-10	2.57188e-10	4622	-0.0744165	2.8155e-09	-0.0710297	0.0130297	5.31374e-08	1.17144e-07	3839	-0.071477	1.04897e-07
Father age when born	Birth-related information	cg08395793	16	858205	Atypical	S_Shore	PRR25	intronic	Promoter	-0.0562282	0.012253	4.45517e-06	0.00777474	4671	-0.0529171	2.30609e-05	-0.0343683	0.0126414	0.00655372	0.00897235	4024	-0.0335457	0.00869598	-0.0630047	0.0143987	1.23748e-05	1.41015e-05	4557	-0.0581811	9.76148e-05	-0.040235	0.0157174	0.0105092	0.0124316	3763	-0.0414773	0.0108773
Mother age when born	Birth-related information	cg08395793	16	858205	Atypical	S_Shore	PRR25	intronic	Promoter	-0.07242	0.0121417	2.45244e-09	1.08421e-05	4738	-0.0681666	3.79363e-08	-0.0612854	0.0125966	1.14331e-06	3.65224e-06	4101	-0.0598941	3.09745e-06	-0.0856235	0.0141986	1.76297e-09	3.52593e-09	4622	-0.0788814	8.61606e-08	-0.0703141	0.0156117	6.8691e-06	1.21146e-05	3839	-0.0700454	1.30586e-05
Body fat composition	Anthropometric	cg11078090	1	23878540	Typical	N_Shelf	E2F2;ID3	intergenic	Enhancer	0.24996	0.0577569	1.50613e-05	0.021479	4800	0.225553	0.000100593	0.219655	0.0636574	0.000559387	0.000906049	4268	0.215278	0.000805712	0.0248332	0.00464671	9.51184e-08	1.39128e-07	4679	0.0243381	4.90049e-07	0.0227981	0.00466021	1.03721e-06	1.97273e-06	3996	0.0221288	4.90717e-06
Waist to hip ratio	Anthropometric	cg11078090	1	23878540	Typical	N_Shelf	E2F2;ID3	intergenic	Enhancer	0.266823	0.0578242	3.94285e-06	0.00706665	4821	0.241413	3.69851e-05	0.221696	0.0640172	0.00053404	0.000877351	4317	0.220965	0.000719595	0.0221508	0.00426708	2.17897e-07	2.92519e-07	4701	0.0220987	6.47449e-07	0.0193769	0.00437098	9.53708e-06	1.62298e-05	4039	0.0188756	3.1025e-05
Smoking status	Lifestyle and habits	cg00976097	5	421733	Typical	Island	AHRR	intronic	Transcribed	0.0858387	0.0162689	1.31849e-07	0.000356875	4928	0.0837814	4.25414e-07	0.0527753	0.0142921	0.000221958	0.000440089	4389	0.0500092	0.000559923	0.0564184	0.00554075	4.16943e-24	3.14311e-23	4808	0.0532822	1.38197e-19	0.0552519	0.00698858	3.38997e-15	2.19218e-14	4107	0.0513447	3.39616e-12
Body fat composition	Anthropometric	cg12577411	6	15551489	Typical	Sea	DTNBP1	intronic	Transcribed	-0.325747	0.0738752	1.03651e-05	0.0159849	4800	-0.315845	2.15051e-05	-0.297571	0.087915	0.000712415	0.00113789	4267	-0.295557	0.000830936	-0.013706	0.00246327	2.78148e-08	4.32675e-08	4679	-0.0139592	4.44616e-08	-0.00704363	0.00229459	0.00215744	0.00279029	3996	-0.00795327	0.000798932
Weight	Anthropometric	cg12577411	6	15551489	Typical	Sea	DTNBP1	intronic	Transcribed	-0.355612	0.083505	2.05734e-05	0.0275617	4883	-0.368129	1.81608e-05	-0.332003	0.0955078	0.000508592	0.000847653	4352	-0.334085	0.000650943	-0.0100523	0.00202161	6.84463e-07	8.71134e-07	4762	-0.0105204	4.4744e-07	-0.0049788	0.00194885	0.010663	0.0124616	4073	-0.00496279	0.0132443
0	Anthropometric	cg12577411	6	15551489	Typical	Sea	DTNBP1	intronic	Transcribed	-0.389949	0.0872777	7.89862e-06	0.0124712	4884	-0.39248	1.16857e-05	-0.397444	0.0996392	6.63987e-05	0.00015908	4348	-0.392063	0.000118103	-0.0106437	0.00185112	9.48893e-09	1.63143e-08	4762	-0.0114754	2.28488e-09	-0.00649549	0.00176886	0.000243625	0.000369244	4069	-0.00682097	0.000190548
Waist	Anthropometric	cg12577411	6	15551489	Typical	Sea	DTNBP1	intronic	Transcribed	-0.369071	0.0856264	1.63072e-05	0.0230084	4827	-0.385481	1.08368e-05	-0.364457	0.097016	0.000172188	0.0003536	4319	-0.363392	0.000262339	-0.00999713	0.00196021	3.52995e-07	4.55178e-07	4705	-0.0105942	1.827e-07	-0.00509147	0.00192866	0.00832484	0.0100939	4042	-0.00522369	0.00852129
DNAmTL acceleration	Aging	cg24752967	8	22411728	Typical	S_Shelf	SORBS3	intronic	Transcribed	0.396014	0.094705	2.89517e-05	0.0362246	4927	0.415411	1.9613e-05	0.287584	0.0922244	0.0018189	0.00264777	4389	0.345793	0.00035052	0.0249424	0.00217807	5.64537e-30	4.61038e-29	4805	0.0256099	3.91691e-30	0.0291235	0.00218684	1.2076e-39	1.30152e-38	4105	0.0295382	1.89548e-38
Smoking status	Lifestyle and habits	cg01770632	8	141929332	Typical	Sea	PTK2	intronic	Inactive states	0.450068	0.0887873	3.99804e-07	0.000981948	4928	0.451454	6.24607e-07	0.409781	0.112872	0.00028288	0.00053514	4389	0.389928	0.00067227	0.00892229	0.00220391	5.23813e-05	5.57975e-05	4808	0.00806165	0.000551945	0.00522767	0.00209338	0.0125553	0.0143278	4107	0.0045869	0.0369913
Mother current smoke	Parental smoking exposure	cg11813497	10	14372879	Typical	Sea	FRMD4A	UTR5	Inactive states	0.418973	0.098918	2.27988e-05	0.0299382	498	0.397691	0.000118537	0.447992	0.0920474	1.13322e-06	3.65224e-06	468	0.4352	4.69476e-06	0.146164	0.0221091	5.56816e-11	1.60494e-10	1305	0.143042	7.36004e-10	0.209146	0.0403138	3.31199e-07	6.55638e-07	433	0.202594	2.37814e-06
Parent current smoke	Parental smoking exposure	cg11813497	10	14372879	Typical	Sea	FRMD4A	UTR5	Inactive states	0.515333	0.0762464	1.39156e-11	9.22799e-08	730	0.486699	6.7054e-10	0.84566	0.213651	7.55369e-05	0.000173735	110	0.836802	0.000125614	0.126432	0.0218059	1.02215e-08	1.69781e-08	700	0.122873	1.88829e-07	0.232913	0.0558583	7.2497e-05	0.00011919	98	0.22326	0.000471622
Mother smoke before pregnancy	Parental smoking exposure	cg11813497	10	14372879	Typical	Sea	FRMD4A	UTR5	Inactive states	0.374805	0.0603098	5.14336e-10	2.72861e-06	1312	0.3981	1.85095e-10	0.426528	0.104773	4.68202e-05	0.00011705	449	0.394777	0.000336253	0.0839954	0.0152981	4.83993e-08	7.29712e-08	1272	0.0907836	1.58662e-08	0.0945773	0.0268852	0.000484664	0.00068134	415	0.0830833	0.00313575
Mother ever smoke	Parental smoking exposure	cg11813497	10	14372879	Typical	Sea	FRMD4A	UTR5	Inactive states	0.378631	0.060017	2.81319e-10	1.55462e-06	1358	0.402943	1.68687e-10	0.392097	0.102286	0.000126415	0.000269217	471	0.373442	0.000520134	0.0834667	0.0149514	2.88004e-08	4.41006e-08	1317	0.0900794	9.75149e-09	0.0893023	0.0264014	0.000785048	0.00108785	436	0.0826424	0.00281533
Alcohol consumption	Lifestyle and habits	cg11613559	10	121577971	Typical	Island	INPP5F	intronic	Transcribed	-0.138742	0.0316491	1.1665e-05	0.0175807	4455	-0.150992	3.44653e-06	-0.13645	0.0287381	2.05377e-06	6.05599e-06	4017	-0.13322	5.38995e-06	-0.0358785	0.0054794	6.51575e-11	1.77373e-10	4343	-0.0365622	7.34971e-11	-0.0519119	0.00657199	3.66696e-15	2.22309e-14	3756	-0.0493469	3.41222e-13
Alcohol consumption	Lifestyle and habits	cg01729557	10	121578625	Typical	S_Shore	INPP5F	intronic	Transcribed	-0.292447	0.0705602	3.40342e-05	0.0414118	4455	-0.279181	0.000110252	-0.185665	0.0728266	0.0107906	0.013788	4017	-0.189647	0.0107282	-0.0161818	0.00281809	9.99003e-09	1.68797e-08	4343	-0.0155742	7.75415e-08	-0.0165625	0.00298751	3.16238e-08	7.66878e-08	3756	-0.0158482	2.68386e-07
Father age when born	Birth-related information	cg02407415	16	857454	Typical	Island	PRR25	intronic	Promoter	-0.0425821	0.00892635	1.83876e-06	0.00358634	4671	-0.0393398	1.50437e-05	-0.0303862	0.0092222	0.000984591	0.00153011	4024	-0.0308352	0.000937636	-0.0923448	0.0193525	1.88377e-06	2.27913e-06	4557	-0.0845631	2.58039e-05	-0.0698457	0.0210231	0.000901227	0.00123125	3763	-0.0750853	0.000576352
Mother age when born	Birth-related information	cg02407415	16	857454	Typical	Island	PRR25	intronic	Promoter	-0.0539342	0.00888009	1.25062e-09	6.14323e-06	4738	-0.0513281	1.43421e-08	-0.0485261	0.00917287	1.22202e-07	4.84594e-07	4101	-0.0473644	3.8443e-07	-0.114754	0.019092	1.99127e-09	3.90288e-09	4622	-0.109062	3.78519e-08	-0.107709	0.0209276	2.78366e-07	5.62531e-07	3839	-0.107999	5.65823e-07
DNAmTL acceleration	Aging	cg21461082	21	48081619	Typical	Island	PRMT2	intronic	Transcribed	0.310389	0.026359	5.22346e-32	2.30926e-27	4927	0.305039	1.35653e-29	0.350723	0.0244584	1.23799e-46	7.11844e-45	4389	0.359696	6.2487e-45	0.0537127	0.00423181	2.48216e-36	2.7028e-35	4805	0.0525672	1.14156e-32	0.0543962	0.00413123	8.26099e-39	8.01316e-38	4105	0.056494	1.74437e-39
DNAmTL acceleration	Aging	cg24877093	21	48081686	Typical	Island	PRMT2	intronic	Transcribed	0.230645	0.021238	1.78712e-27	5.92555e-23	4927	0.227409	1.51907e-25	0.260587	0.0197211	7.32513e-40	2.80797e-38	4389	0.268525	8.35711e-39	0.0619447	0.00532192	6.72905e-31	5.99497e-30	4805	0.0602276	1.77733e-27	0.0618939	0.00520275	4.1539e-32	3.35773e-31	4105	0.0644755	8.24985e-33

## Sheet: s7
Supplementary table 7. Information for matched modules between discovery and replication datasets
POE type	Consistent Module	N_CpG(Discovery)	N_CpG(Replication)	N_CpG(Overlap)	Overlap Rate
Atypical	Aypical module 1	11	11	11	1
Atypical	Aypical module 2	14	14	13	0.866667
Atypical	Aypical module 3	36	48	35	0.714286
Atypical	Aypical module 4	28	41	28	0.682927
Atypical	Aypical module 5	44	50	41	0.773585
Atypical	Aypical module 6	11	12	9	0.642857
Typical	Typical module 1	9	9	9	1
Typical	Typical module 2	15	15	15	1
Typical	Typical module 3	13	13	13	1
Typical	Typical module 4	13	13	13	1
Typical	Typical module 5	8	8	8	1
Typical	Typical module 6	10	10	10	1
Typical	Typical module 7	13	13	13	1
Typical	Typical module 8	76	89	66	0.666667

## Sheet: s8
Supplementary table 8. Information of constituting CpGs of POE co-methylation modules
POE type	Module	CpG	CHR	Position	Relation to CpG Island	POE pattern	Gene	Function of Gene	Chromatin states Group
Atypical	1	cg19716264	1	245182150	Sea	Maternal	EFCAB2	intronic	Transcribed
Atypical	1	cg03906115	2	33359529	Sea	Paternal	LTBP1	intronic	Repressed
Atypical	1	cg22737154	2	64631614	Sea	Paternal	MIR4433B;LGALSL	intergenic	Enhancer
Atypical	1	cg18450254	3	64200005	Sea	Paternal	PRICKLE2	intronic	Inactive states
Atypical	1	cg16714760	4	155386347	Sea	Paternal	DCHS2	intronic	Inactive states
Atypical	1	cg14483162	5	159492309	Sea	Paternal	TTC1	UTR3	Transcribed
Atypical	1	cg05319595	7	2319811	S_Shore	Paternal	SNX8	intronic	Transcribed
Atypical	1	cg12138377	9	110099532	Sea	Paternal	RAD23B;LINC01509	intergenic	Transcribed
Atypical	1	cg17014018	10	96442621	Sea	Complex	CYP2C18	upstream	Inactive states
Atypical	1	cg12179916	12	22568845	Sea	Paternal	ST8SIA1;C2CD5	intergenic	Inactive states
Atypical	1	cg04600297	19	42750575	S_Shore	Paternal	GSK3A;ERF	intergenic	Enhancer
Atypical	2	cg02447380	1	28919300	Island	Complex	RAB42	intronic	Promoter
Atypical	2	cg15471177	2	205410786	Island	Complex	PARD3B	exonic	Repressed
Atypical	2	cg16087093	5	169533347	Island	Maternal	FOXI1	exonic	Inactive states
Atypical	2	cg14638840	8	82644585	N_Shore	Complex	CHMP4C	upstream	Promoter
Atypical	2	cg16747247	10	20104806	Island	Complex	PLXDC2	upstream	Inactive states
Atypical	2	cg06632207	12	54070931	N_Shore	Complex	ATP5MC2	upstream	Promoter
Atypical	2	cg27139210	14	37666963	Island	Complex	MIPOL1	upstream	Inactive states
Atypical	2	cg19764854	14	58618193	N_Shore	Complex	ARMH4	intronic	Promoter
Atypical	2	cg25306087	17	72920362	Island	Complex	OTOP2	upstream	Repressed
Atypical	2	cg16086373	18	5890838	Island	Complex	TMEM200C	exonic	Promoter
Atypical	2	cg27615578	19	7953281	Island	Maternal	LRRC8E	upstream	Repressed
Atypical	2	cg06132069	20	44686038	Island	Maternal	SLC12A5	intronic	Transcribed
Atypical	2	cg08448665	21	40984780	Sea	Complex	B3GALT5;B3GALT5-AS1	upstream	Inactive states
Atypical	3	cg20822990	1	17338766	S_Shore	Complex	ATP13A2	upstream	Promoter
Atypical	3	cg15927699	1	37856881	Sea	Complex	MIR4255;LINC01137	intergenic	Repressed
Atypical	3	cg04019636	1	201977390	Sea	Paternal	ELF3-AS1	ncRNA_intronic	Transcribed
Atypical	3	cg01331772	2	131094827	Sea	Complex	IMP4, CCDC115	upstream, downstream	Promoter
Atypical	3	cg11025974	2	152830521	Sea	Complex	CACNB4	intronic	Enhancer
Atypical	3	cg16171484	2	223290515	S_Shore	Complex	SGPP2	intronic	Promoter
Atypical	3	cg09639152	3	45078075	S_Shore	Complex	CLEC3B	downstream	Enhancer
Atypical	3	cg25693132	3	51740741	Island	Paternal	GRM2	upstream	Transcribed
Atypical	3	cg21931506	3	128270704	N_Shelf	Complex	LOC90246;LINC01565	intergenic	Repressed
Atypical	3	cg09947519	4	141419833	S_Shore	Complex	MGAT4D	upstream	Repressed
Atypical	3	cg11031199	6	46840132	Sea	Complex	ADGRF5	intronic	Inactive states
Atypical	3	cg16941634	6	165985235	Sea	Paternal	PDE10A	intronic	Inactive states
Atypical	3	cg03816700	7	6698560	S_Shelf	Maternal	ZNF316	downstream	Inactive states
Atypical	3	cg23122263	8	110656166	N_Shore	Complex	SYBU	intronic	Promoter
Atypical	3	cg00311984	8	145051668	Island	Complex	PARP10	exonic	Enhancer
Atypical	3	cg14391148	9	140175219	Island	Complex	TOR4A	UTR3	Enhancer
Atypical	3	cg11464189	11	74950775	N_Shore	Complex	SLCO2B1;TPBGL	intergenic	Enhancer
Atypical	3	cg15144888	11	128760367	N_Shore	Complex	KCNJ5	upstream	Repressed
Atypical	3	cg21565805	13	31630992	Sea	Maternal	TEX26;HSPH1	intergenic	Inactive states
Atypical	3	cg10322443	14	65722585	Sea	Complex	LINC02324;MIR4708	intergenic	Insulator
Atypical	3	cg13590876	14	105154689	N_Shore	Complex	MIR4710;INF2	intergenic	Transcribed
Atypical	3	cg01714120	14	105660453	S_Shore	Complex	NUDT14;BRF1	intergenic	Enhancer
Atypical	3	cg02010763	15	61044829	Sea	Complex	RORA	intronic	Inactive states
Atypical	3	cg04419883	16	85607562	Sea	Complex	MIR5093;GSE1	intergenic	Transcribed
Atypical	3	cg21253721	17	1202092	Sea	Maternal	TRARG1	UTR3	Repressed
Atypical	3	cg04779737	17	6082551	Sea	Complex	WSCD1;AIPL1	intergenic	Inactive states
Atypical	3	cg19131647	17	27397005	Sea	Complex	PIPOX;MYO18A	intergenic	Inactive states
Atypical	3	cg21099148	17	36611691	S_Shore	Paternal	ARHGAP23	intronic	Transcribed
Atypical	3	cg20240931	19	2613894	N_Shore	Maternal	GNG7	intronic	Enhancer
Atypical	3	cg07976603	19	10444506	Island	Complex	ICAM3	UTR3	Promoter
Atypical	3	cg18452806	20	34741999	Sea	Paternal	LOC100130373	ncRNA_intronic	Repressed
Atypical	3	cg15733165	20	44865939	Sea	Paternal	CDH22	intronic	Inactive states
Atypical	3	cg12800962	20	48626437	Island	Paternal	SNAI1;TRERNA1	intergenic	Enhancer
Atypical	3	cg08389814	20	61732569	N_Shore	Complex	HAR1B	ncRNA_intronic	Inactive states
Atypical	3	cg07274898	22	30970532	Sea	Complex	GAL3ST1	UTR5	Promoter
Atypical	4	cg03312427	1	226778381	Sea	Complex	STUM	intronic	Repressed
Atypical	4	cg19743346	2	317938	S_Shelf	Paternal	LINC01865	ncRNA_exonic	Inactive states
Atypical	4	cg03151645	2	102517122	Sea	Maternal	MAP4K4;LINC01127	intergenic	Promoter
Atypical	4	cg20823348	2	105319068	Sea	Complex	LINC01102;LINC01114	intergenic	Inactive states
Atypical	4	cg07317449	2	127964374	Sea	Paternal	CYP27C1	intronic	Inactive states
Atypical	4	cg24536376	2	219296775	Sea	Complex	VIL1	exonic	Inactive states
Atypical	4	cg06795727	2	219582127	Sea	Complex	TTLL4	intronic	Transcribed
Atypical	4	cg21071793	3	11421381	Sea	Complex	ATG7	intronic	Transcribed
Atypical	4	cg24143656	5	148172399	Sea	Complex	HTR4;ADRB2	intergenic	Enhancer
Atypical	4	cg26076858	6	170249441	Sea	Complex	LINC00574;LOC102724511	intergenic	Inactive states
Atypical	4	cg23937240	7	36428656	N_Shore	Complex	KIAA0895	intronic	Inactive states
Atypical	4	cg02018815	7	49906106	Sea	Complex	VWC2	intronic	Inactive states
Atypical	4	cg05246100	7	55246275	Sea	Complex	EGFR	intronic	Inactive states
Atypical	4	cg10193836	9	36912714	Sea	Paternal	PAX5	intronic	Transcribed
Atypical	4	cg24417997	10	43556051	Sea	Paternal	MIR5100;RET	intergenic	Inactive states
Atypical	4	cg03245641	11	64703415	Sea	Complex	GPHA2	upstream	Inactive states
Atypical	4	cg17712865	11	117393421	S_Shelf	Paternal	DSCAML1	intronic	Inactive states
Atypical	4	cg07763343	11	117915976	Sea	Complex	SMIM35	intronic	Inactive states
Atypical	4	cg27176927	11	120386965	Sea	Paternal	GRIK4	intronic	Inactive states
Atypical	4	cg27272202	12	5158794	Sea	Paternal	KCNA5;LINC02443	intergenic	Promoter
Atypical	4	cg00655782	12	5418956	Sea	Maternal	LINC02443;NTF3	intergenic	Inactive states
Atypical	4	cg26213458	12	5918191	Sea	Paternal	ANO2	intronic	Repressed
Atypical	4	cg04820362	12	122651762	Sea	Complex	LRRC43	upstream	Promoter
Atypical	4	cg22542803	13	113619617	N_Shelf	Paternal	ATP11A;MCF2L-AS1	intergenic	Inactive states
Atypical	4	cg07674363	16	75237833	Sea	Complex	CTRB2	downstream	Transcribed
Atypical	4	cg21740139	17	60753158	Sea	Paternal	MRC2	exonic	Inactive states
Atypical	4	cg25748524	17	71969834	Sea	Maternal	LINC00469;RPL38	intergenic	Inactive states
Atypical	4	cg00155667	20	57995150	Sea	Paternal	EDN3;PHACTR3	intergenic	Repressed
Atypical	5	cg21189909	1	16399649	Island	Complex	FAM131C	intronic	Enhancer
Atypical	5	cg26719105	1	79472523	Island	Complex	ADGRL4	upstream	Inactive states
Atypical	5	cg07790079	1	116021925	Sea	Maternal	NGF-AS1;VANGL1	intergenic	Inactive states
Atypical	5	cg25599129	1	116022006	Sea	Complex	NGF-AS1;VANGL1	intergenic	Inactive states
Atypical	5	cg07444932	1	117665224	S_Shore	Complex	TRIM45	upstream	Promoter
Atypical	5	cg00929523	1	157948875	Island	Complex	LOC105371458;KIRREL1	intergenic	Inactive states
Atypical	5	cg15138125	1	157948893	Island	Complex	LOC105371458;KIRREL1	intergenic	Inactive states
Atypical	5	cg21577836	1	175568710	Island	Complex	TNR	intronic	Promoter
Atypical	5	cg17431888	1	183203863	Sea	Complex	LAMC2	intronic	Transcribed
Atypical	5	cg04066351	2	74875399	Island	Complex	M1AP	UTR5	Insulator
Atypical	5	cg14963553	2	159610372	Sea	Complex	PKP4-AS1;DAPL1	intergenic	Insulator
Atypical	5	cg26355357	2	202483879	Island	Complex	C2CD6	UTR5	Inactive states
Atypical	5	cg17367743	2	220766074	Sea	Complex	SLC4A3;LINC01803	intergenic	Inactive states
Atypical	5	cg01293485	3	42847044	S_Shore	Complex	HIGD1A;ACKR2	intergenic	Inactive states
Atypical	5	cg18179044	5	158737961	Sea	Maternal	UBLCP1;IL12B	intergenic	Promoter
Atypical	5	cg00337187	6	3054716	Sea	Maternal	LOC101927759;RIPK1	intergenic	Enhancer
Atypical	5	cg17113856	6	32120895	N_Shore	Complex	LOC100507547	ncRNA_exonic	Repressed
Atypical	5	cg27426442	6	35181113	Island	Complex	SCUBE3	upstream	Repressed
Atypical	5	cg07647651	6	42878931	N_Shore	Complex	C6orf226;PTCRA	intergenic	Inactive states
Atypical	5	cg19089201	7	45002287	Island	Paternal	MYO1G	UTR3	Transcribed
Atypical	5	cg04180046	7	45002736	Island	Paternal	MYO1G	intronic	Transcribed
Atypical	5	cg12803068	7	45002919	S_Shore	Paternal	MYO1G	intronic	Transcribed
Atypical	5	cg24956866	7	134464129	Sea	Complex	CALD1	upstream	Inactive states
Atypical	5	cg14009688	7	134464242	Sea	Complex	CALD1	upstream	Inactive states
Atypical	5	cg23006204	9	130700866	S_Shore	Complex	DPM2	upstream	Transcribed
Atypical	5	cg18240400	10	46168597	Island	Complex	ZFAND4	upstream	Enhancer
Atypical	5	cg26418434	11	57267120	Island	Complex	SLC43A1	intronic	Transcribed
Atypical	5	cg23075364	11	57267445	S_Shore	Complex	SLC43A1	intronic	Transcribed
Atypical	5	cg07013104	11	73357095	Sea	Paternal	PLEKHB1	upstream	Inactive states
Atypical	5	cg11512608	11	73357276	Sea	Complex	PLEKHB1	upstream	Inactive states
Atypical	5	cg08879470	11	76859056	Island	Maternal	MYO7A	intronic	Repressed
Atypical	5	cg01937803	14	103605307	Island	Complex	TNFAIP2;LINC00605	intergenic	Transcribed
Atypical	5	cg08935125	16	3068085	Island	Maternal	CLDN6	intronic	Insulator
Atypical	5	cg00524708	16	31159558	N_Shore	Maternal	PRSS36	intronic	Inactive states
Atypical	5	cg26675395	16	31159623	Island	Maternal	PRSS36	intronic	Inactive states
Atypical	5	cg14301190	16	31159704	Island	Maternal	PRSS36	intronic	Inactive states
Atypical	5	cg04797061	16	31159920	Island	Maternal	PRSS36	exonic	Inactive states
Atypical	5	cg04358214	16	67143304	Island	Complex	C16orf70	upstream	Enhancer
Atypical	5	cg01394847	16	73101069	S_Shore	Complex	ZFHX3;HCCAT5	intergenic	Repressed
Atypical	5	cg21170629	17	48546341	Island	Complex	ACSF2	intronic	Transcribed
Atypical	5	cg01680573	19	19256777	Island	Complex	BORCS8-MEF2B;MEF2B	exonic	Transcribed
Atypical	6	cg14391737	11	86513429	S_Shore	Complex	PRSS23	intronic	Repressed
Atypical	6	cg10973146	14	103568471	Island	Complex	EXOC3L4	exonic	Repressed
Atypical	6	cg00213123	15	75019070	Island	Complex	CYP1A1;CYP1A2	intergenic	Promoter
Atypical	6	cg05549655	15	75019143	Island	Complex	CYP1A1;CYP1A2	intergenic	Promoter
Atypical	6	cg17852385	15	75019188	Island	Complex	CYP1A1;CYP1A2	intergenic	Enhancer
Atypical	6	cg13570656	15	75019196	Island	Complex	CYP1A1;CYP1A2	intergenic	Enhancer
Atypical	6	cg12101586	15	75019203	Island	Complex	CYP1A1;CYP1A2	intergenic	Enhancer
Atypical	6	cg22549041	15	75019251	Island	Complex	CYP1A1;CYP1A2	intergenic	Enhancer
Atypical	6	cg18092474	15	75019302	Island	Complex	CYP1A1;CYP1A2	intergenic	Enhancer
Typical	1	cg17706086	7	130129946	N_Shore	Maternal	MESTIT1	ncRNA_intronic	Transcribed
Typical	1	cg10473158	7	130130122	N_Shore	Complex	MESTIT1	ncRNA_intronic	Transcribed
Typical	1	cg05222671	7	130130155	N_Shore	Complex	MESTIT1	ncRNA_intronic	Transcribed
Typical	1	cg15068552	7	130130203	N_Shore	Maternal	MESTIT1	ncRNA_intronic	Transcribed
Typical	1	cg17347253	7	130130288	N_Shore	Complex	MESTIT1	ncRNA_intronic	Transcribed
Typical	1	cg02756856	7	130130320	N_Shore	Complex	MESTIT1	ncRNA_intronic	Transcribed
Typical	1	cg26275543	7	130130383	N_Shore	Complex	MESTIT1	ncRNA_intronic	Transcribed
Typical	1	cg14584935	7	130130481	N_Shore	Maternal	MESTIT1	ncRNA_intronic	Transcribed
Typical	1	cg24941047	7	130130588	N_Shore	Complex	MESTIT1	ncRNA_intronic	Enhancer
Typical	2	cg19572055	8	685830	N_Shore	Maternal	ERICH1;DLGAP2	intergenic	Inactive states
Typical	2	cg16537292	8	686186	N_Shore	Maternal	ERICH1;DLGAP2	intergenic	Inactive states
Typical	2	cg21198167	8	689908	S_Shore	Maternal	LOC401442	ncRNA_exonic	Inactive states
Typical	2	cg00259549	8	689968	S_Shore	Maternal	LOC401442	ncRNA_exonic	Inactive states
Typical	2	cg05269845	8	690059	S_Shore	Maternal	LOC401442	ncRNA_exonic	Inactive states
Typical	2	cg00641933	8	697169	S_Shelf	Maternal	DLGAP2	intronic	Inactive states
Typical	2	cg05979597	8	818875	Sea	Complex	DLGAP2	intronic	Inactive states
Typical	2	cg03494825	8	832260	Island	Maternal	LOC105377777	ncRNA_intronic	Inactive states
Typical	2	cg21352158	8	832917	Island	Maternal	LOC105377777	ncRNA_exonic	Inactive states
Typical	2	cg27241889	8	833012	S_Shore	Maternal	LOC105377777	ncRNA_exonic	Inactive states
Typical	2	cg00281725	8	833048	S_Shore	Maternal	LOC105377777	ncRNA_exonic	Inactive states
Typical	2	cg15599138	8	833089	S_Shore	Maternal	LOC105377777	ncRNA_exonic	Inactive states
Typical	2	cg23424125	8	1494546	N_Shore	Maternal	DLGAP2	intronic	Inactive states
Typical	2	cg26607620	8	1497078	Island	Maternal	DLGAP2	exonic	Inactive states
Typical	2	cg18437193	8	1497307	Island	Complex	DLGAP2	exonic	Inactive states
Typical	3	cg16684184	5	135415129	Island	Complex	TGFBI;VTRNA2-1	intergenic	Insulator
Typical	3	cg00308130	5	135415190	Island	Complex	VTRNA2-1	downstream	Insulator
Typical	3	cg04515200	5	135415762	N_Shore	Complex	VTRNA2-1	downstream	Promoter
Typical	3	cg13581155	5	135415781	N_Shore	Complex	VTRNA2-1	downstream	Promoter
Typical	3	cg11608150	5	135415948	N_Shore	Complex	VTRNA2-1	downstream	Promoter
Typical	3	cg06478886	5	135416029	N_Shore	Complex	VTRNA2-1	downstream	Promoter
Typical	3	cg04481923	5	135416205	Island	Complex	VTRNA2-1	ncRNA_exonic	Promoter
Typical	3	cg18678645	5	135416331	Island	Complex	VTRNA2-1	upstream	Promoter
Typical	3	cg25340688	5	135416398	Island	Complex	VTRNA2-1	upstream	Promoter
Typical	3	cg26896946	5	135416405	Island	Complex	VTRNA2-1	upstream	Promoter
Typical	3	cg00124993	5	135416412	Island	Complex	VTRNA2-1	upstream	Promoter
Typical	3	cg08745965	5	135416529	S_Shore	Complex	VTRNA2-1	upstream	Promoter
Typical	3	cg06680397	5	135527376	Island	Complex	SMIM32	UTR3	Repressed
Typical	4	cg17696847	20	57414217	N_Shore	Complex	GNAS-AS1	ncRNA_intronic	Inactive states
Typical	4	cg24203465	20	57425986	N_Shore	Maternal	GNAS	intronic	Promoter
Typical	4	cg26102503	20	57425994	N_Shore	Complex	GNAS	intronic	Promoter
Typical	4	cg06200857	20	57426420	N_Shore	Complex	GNAS	intronic	Promoter
Typical	4	cg08091561	20	57426425	N_Shore	Complex	GNAS	intronic	Promoter
Typical	4	cg07947033	20	57426545	N_Shore	Complex	GNAS	intronic	Promoter
Typical	4	cg06693667	20	57426570	N_Shore	Complex	GNAS	intronic	Promoter
Typical	4	cg04677683	20	57426743	Island	Complex	GNAS	intronic	Promoter
Typical	4	cg15160445	20	57426749	Island	Maternal	GNAS	intronic	Promoter
Typical	4	cg25326570	20	57426757	Island	Complex	GNAS	intronic	Promoter
Typical	4	cg23249369	20	57426759	Island	Complex	GNAS	intronic	Promoter
Typical	4	cg24617313	20	57427146	N_Shore	Complex	GNAS	intronic	Promoter
Typical	4	cg09437522	20	57431202	Island	Maternal	GNAS	UTR3	Inactive states
Typical	5	cg09074113	2	20870087	Island	Complex	GDF7	intronic	Repressed
Typical	5	cg05481257	2	20870211	Island	Complex	GDF7	intronic	Repressed
Typical	5	cg07755735	2	20870362	Island	Complex	GDF7	exonic	Repressed
Typical	5	cg14780466	2	20870812	Island	Complex	GDF7	exonic	Repressed
Typical	5	cg12334488	2	20871173	Island	Complex	GDF7	exonic	Repressed
Typical	5	cg10553204	2	20871195	Island	Complex	GDF7	UTR3	Repressed
Typical	5	cg07021052	2	20871279	Island	Complex	GDF7	UTR3	Repressed
Typical	5	cg04082016	2	20871401	S_Shore	Complex	GDF7	UTR3	Repressed
Typical	6	cg10755899	4	1772151	Island	Complex	TACC3;FGFR3	intergenic	Repressed
Typical	6	cg09971646	14	101194145	S_Shore	Complex	DLK1	intronic	Repressed
Typical	6	cg19628497	14	101194267	S_Shore	Complex	DLK1	intronic	Repressed
Typical	6	cg18279536	14	101194748	S_Shore	Complex	DLK1	exonic	Repressed
Typical	6	cg18121862	14	101195312	S_Shore	Complex	DLK1	exonic	Inactive states
Typical	6	cg08698721	14	101294147	Island	Paternal	MEG3	ncRNA_intronic	Inactive states
Typical	6	cg04291079	14	101294430	Island	Paternal	MEG3	ncRNA_intronic	Inactive states
Typical	6	cg18186343	14	101317620	Sea	Paternal	MEG3	ncRNA_exonic	Insulator
Typical	6	cg06150437	14	101363051	Sea	Maternal	MEG8	ncRNA_intronic	Inactive states
Typical	6	cg18538961	14	101363192	Sea	Maternal	MEG8	ncRNA_intronic	Inactive states
Typical	7	cg26261627	2	31806173	Island	Complex	SRD5A2	upstream	Repressed
Typical	7	cg26638505	2	31806183	Island	Complex	SRD5A2	upstream	Repressed
Typical	7	cg06492144	2	31806352	Island	Complex	SRD5A2	upstream	Repressed
Typical	7	cg13527387	2	31806767	Island	Complex	SRD5A2	upstream	Repressed
Typical	7	cg22549881	2	31806898	S_Shore	Complex	SRD5A2	upstream	Repressed
Typical	7	cg05473257	10	135341443	Island	Complex	CYP2E1	intronic	Repressed
Typical	7	cg03134882	10	135341463	Island	Complex	CYP2E1	intronic	Repressed
Typical	7	cg13315147	10	135341528	Island	Complex	CYP2E1	intronic	Repressed
Typical	7	cg19469447	10	135341870	Island	Complex	CYP2E1	intronic	Repressed
Typical	7	cg00321709	10	135341933	Island	Complex	CYP2E1	intronic	Repressed
Typical	7	cg23400446	10	135342560	Island	Complex	CYP2E1	intronic	Repressed
Typical	7	cg24530264	10	135342620	S_Shore	Complex	CYP2E1	intronic	Promoter
Typical	7	cg18984983	10	135342936	S_Shore	Complex	CYP2E1	intronic	Promoter
Typical	8	cg03750567	1	27676637	Island	Paternal	SYTL1	intronic	Transcribed
Typical	8	cg00851518	1	27676652	Island	Paternal	SYTL1	intronic	Transcribed
Typical	8	cg24129222	2	74643251	Island	Complex	C2orf81	exonic	Enhancer
Typical	8	cg23954636	4	89618982	Sea	Paternal	HERC3	intronic	Promoter
Typical	8	cg00642460	5	176827697	Island	Paternal	PFN3	upstream	Inactive states
Typical	8	cg12462816	6	127836107	Island	Complex	SOGA3	exonic	Promoter
Typical	8	cg23460430	6	144329887	S_Shore	Maternal	PLAGL1	intronic	Promoter
Typical	8	cg09150232	7	50849639	N_Shore	Maternal	GRB10	intronic	Inactive states
Typical	8	cg12347392	7	130131676	Island	Complex	MEST	intronic	Promoter
Typical	8	cg17470251	8	19459996	Island	Paternal	CSGALNACT1	UTR5	Inactive states
Typical	8	cg24752967	8	22411728	S_Shelf	Complex	SORBS3	intronic	Transcribed
Typical	8	cg11613559	10	121577971	Island	Complex	INPP5F	intronic	Transcribed
Typical	8	cg01729557	10	121578625	S_Shore	Maternal	INPP5F	intronic	Transcribed
Typical	8	cg04975775	11	2019587	Island	Complex	H19	ncRNA_intronic	Inactive states
Typical	8	cg16675558	11	2020101	S_Shore	Paternal	H19	ncRNA_intronic	Insulator
Typical	8	cg25281616	11	2020279	S_Shore	Paternal	H19	ncRNA_intronic	Insulator
Typical	8	cg00237904	11	2020314	S_Shore	Paternal	H19	ncRNA_intronic	Insulator
Typical	8	cg02886509	11	2020556	S_Shore	Complex	H19	ncRNA_intronic	Repressed
Typical	8	cg04854089	11	46355137	Island	Maternal	DGKZ	intronic	Promoter
Typical	8	cg26150489	11	62275906	Sea	Complex	AHNAK	intronic	Enhancer
Typical	8	cg04125136	11	119251276	N_Shore	Complex	USP2	intronic	Repressed
Typical	8	cg26827653	11	125366540	S_Shore	Complex	LOC403312	ncRNA_exonic	Promoter
Typical	8	cg17398329	11	129751683	Sea	Complex	NFRKB	exonic	Transcribed
Typical	8	cg27182551	13	48892551	N_Shore	Maternal	RB1	intronic	Transcribed
Typical	8	cg22442853	14	24892340	Sea	Maternal	NYNRIN;CBLN3	intergenic	Enhancer
Typical	8	cg18941817	14	50864369	S_Shore	Complex	CDKL1	upstream	Enhancer
Typical	8	cg00113883	14	51026555	N_Shore	Complex	ATL1	intronic	Repressed
Typical	8	cg00118584	15	99559021	Island	Complex	LUNAR1	ncRNA_intronic	Promoter
Typical	8	cg18853199	17	75278035	Island	Complex	SEPTIN9	intronic	Enhancer
Typical	8	cg13839160	19	2603622	Sea	Complex	GNG7	intronic	Enhancer
Typical	8	cg10688516	19	3369714	Island	Paternal	NFIC	intronic	Promoter
Typical	8	cg07360805	20	36148457	N_Shore	Complex	BLCAP	intronic	Transcribed
Typical	8	cg23757721	20	36148604	Island	Complex	BLCAP	intronic	Transcribed
Typical	8	cg26083330	20	36148615	Island	Complex	BLCAP	intronic	Transcribed
Typical	8	cg04489586	20	36148642	Island	Complex	BLCAP	UTR5	Transcribed
Typical	8	cg23605670	20	36148672	Island	Complex	BLCAP	UTR5	Transcribed
Typical	8	cg12862537	20	36148679	Island	Complex	BLCAP	UTR5	Transcribed
Typical	8	cg10981598	20	36148699	Island	Complex	BLCAP	UTR5	Transcribed
Typical	8	cg13790727	20	36148738	Island	Complex	BLCAP	intronic	Transcribed
Typical	8	cg20783699	20	36148767	Island	Complex	BLCAP	intronic	Transcribed
Typical	8	cg25712981	20	36148775	Island	Complex	BLCAP	intronic	Transcribed
Typical	8	cg03615235	20	36148779	Island	Maternal	BLCAP	intronic	Transcribed
Typical	8	cg17643025	20	36148791	Island	Complex	BLCAP	intronic	Transcribed
Typical	8	cg24762053	20	36148798	Island	Maternal	BLCAP	intronic	Transcribed
Typical	8	cg14469070	20	36148803	Island	Complex	BLCAP	intronic	Transcribed
Typical	8	cg22298088	20	36148860	Island	Complex	BLCAP	UTR5	Transcribed
Typical	8	cg22943498	20	36148928	Island	Complex	BLCAP	UTR5	Transcribed
Typical	8	cg15473473	20	36148994	Island	Complex	BLCAP	intronic	Transcribed
Typical	8	cg07156273	20	36149013	Island	Complex	BLCAP	intronic	Transcribed
Typical	8	cg01466133	20	36149022	Island	Complex	BLCAP	intronic	Transcribed
Typical	8	cg24338351	20	36149053	Island	Complex	BLCAP	intronic	Transcribed
Typical	8	cg24675557	20	36149081	Island	Maternal	BLCAP	intronic	Transcribed
Typical	8	cg20479660	20	36149112	Island	Complex	BLCAP	intronic	Transcribed
Typical	8	cg22421148	20	36149119	Island	Complex	BLCAP	intronic	Transcribed
Typical	8	cg22510412	20	36149121	Island	Complex	BLCAP	intronic	Transcribed
Typical	8	cg03061677	20	36149185	Island	Complex	BLCAP	intronic	Transcribed
Typical	8	cg00576435	20	36149188	Island	Complex	BLCAP	intronic	Transcribed
Typical	8	cg18433380	20	36149194	Island	Complex	BLCAP	intronic	Transcribed
Typical	8	cg04810287	20	36149271	Island	Complex	BLCAP	intronic	Transcribed
Typical	8	cg25962605	20	36149452	Island	Complex	BLCAP	intronic	Transcribed
Typical	8	cg21588305	20	36149455	Island	Complex	BLCAP	intronic	Transcribed
Typical	8	cg13708635	20	36149656	Island	Complex	NNAT	UTR5	Transcribed
Typical	8	cg11367633	20	40247916	S_Shore	Complex	CHD6	upstream	Promoter
Typical	8	cg00606841	21	40757691	Island	Maternal	GET1;WRB-SH3BGR	intronic	Promoter
Typical	8	cg24137913	22	37917114	S_Shore	Complex	CARD10;CDC42EP1	intergenic	Repressed
Typical	8	cg09240238	22	46402573	Sea	Complex	LOC730668	ncRNA_exonic	Insulator

## Sheet: s9
Supplementary table 9. Significant and replicated associations between POE co-methylation module PCs and phenotypes.
Module			Phenotypes		Discovery			Replication
POE type	Module PC	PC set	Phenotypes	Phenotype Groups	Beta	Pval	Adjusted Pval(Bonferroni)	Beta	Pval	Adjusted Pval(Bonferroni)
Atypical	module06_PC2	PC set 2	Smoking status	Lifestyle and habits	-0.486421	7.0874e-144	2.26726e-140	-0.442364	1.89375e-222	6.62812e-221
Atypical	module05_PC2	PC set 2	Smoking status	Lifestyle and habits	-0.296295	1.12815e-51	3.60894e-48	-0.24917	3.21741e-71	1.12609e-69
Atypical	module04_PC1	PC set 3	DNAmTL acceleration	Aging	0.23136	1.62101e-30	5.18561e-27	0.256713	2.46056e-91	8.61196e-90
Atypical	module06_PC2	PC set 3	DNAmTL acceleration	Aging	0.19873	4.00699e-23	1.28184e-19	0.178993	2.83624e-35	9.92683e-34
Atypical	module02_PC1	PC set 3	DNAmTL acceleration	Aging	-0.172387	9.49642e-18	3.03791e-14	-0.205817	1.04751e-47	3.66629e-46
Atypical	module04_PC1	PC set 2	Smoking status	Lifestyle and habits	-0.168288	2.10266e-16	6.72642e-13	-0.105181	4.77783e-15	1.67224e-13
Atypical	module05_PC2	PC set 3	DNAmTL acceleration	Aging	0.152764	1.68191e-14	5.38043e-11	0.173242	3.17357e-35	1.11075e-33
Atypical	module02_PC1	PC set 2	Smoking status	Lifestyle and habits	0.144197	1.00178e-12	3.20469e-09	0.105704	1.1034e-12	3.86191e-11
Atypical	module05_PC1	PC set 1	Highest eductional qualification	Intelligence and education	0.103279	2.60403e-12	8.33031e-09	0.10606	2.64585e-12	9.26048e-11
Atypical	module05_PC2	PC set 1	Mother smoke before preg	Parental smoking exposure	-0.189887	5.70267e-12	1.82429e-08	-0.23624	7.24227e-06	0.000253479
Atypical	module05_PC2	PC set 1	Mother ever smoke	Parental smoking exposure	-0.181578	2.42614e-11	7.76123e-08	-0.223818	1.24422e-05	0.000435476
Atypical	module06_PC1	PC set 1	Mother smoke before preg	Parental smoking exposure	0.187662	4.88603e-11	1.56304e-07	0.195239	0.000248506	0.0086977
Atypical	module06_PC1	PC set 1	Mother ever smoke	Parental smoking exposure	0.178763	1.70556e-10	5.45609e-07	0.176564	0.000787108	0.0275488
Typical	module08_PC2	PC set 1	Highest eductional qualification	Intelligence and education	0.0951342	1.86804e-10	5.97584e-07	0.0734664	1.57947e-06	5.52816e-05
Atypical	module03_PC1	PC set 1	Highest eductional qualification	Intelligence and education	0.090825	1.66925e-09	5.33994e-06	0.0532201	0.000418629	0.014652
Atypical	module05_PC1	PC set 1	General cognitive ability	Intelligence and education	-0.0869639	1.72747e-09	5.52618e-06	-0.0926247	7.01693e-10	2.45592e-08
Atypical	module03_PC2	PC set 3	PhenoAge acceleration	Aging	-0.108828	8.4157e-09	2.69218e-05	-0.106407	2.91531e-13	1.02036e-11
Atypical	module03_PC1	PC set 3	DNAmTL acceleration	Aging	0.12433	8.71428e-09	2.7877e-05	0.0926247	1.09295e-09	3.82531e-08
Atypical	module01_PC1	PC set 2	Smoking status	Lifestyle and habits	0.114363	2.06435e-08	6.60386e-05	0.0648016	6.13719e-06	0.000214802
Typical	module08_PC2	PC set 1	General cognitive ability	Intelligence and education	-0.0806703	3.17788e-08	0.00010166	-0.0658798	1.25201e-05	0.000438204
Atypical	module01_PC1	PC set 3	PhenoAge acceleration	Aging	-0.108388	3.41351e-08	0.000109198	-0.0985297	1.89116e-11	6.61907e-10
Atypical	module05_PC1	PC set 1	Years of education	Intelligence and education	-0.075026	2.2674e-07	0.00072534	-0.091435	3.20112e-09	1.12039e-07
Atypical	module05_PC2	PC set 1	Highest eductional qualification	Intelligence and education	-0.0755831	2.89248e-07	0.000925304	-0.0654099	1.81248e-05	0.000634369
Atypical	module04_PC1	PC set 3	PhenoAge acceleration	Aging	-0.0968942	8.1964e-07	0.00262203	-0.150053	1.01597e-29	3.55589e-28
Atypical	module06_PC1	PC set 1	Parent current smoke	Parental smoking exposure	0.169409	4.64889e-06	0.0148718	0.342474	0.000233374	0.00816811
Typical	module01_PC1	PC set 2	Smoking status	Lifestyle and habits	-0.0926616	6.45022e-06	0.0206343	-0.0489591	0.0005659	0.0198065

## Sheet: s10
Supplementary table 10. Comparisons of the distribution of module connectivity (pairwise methylation correlation between constituting CpGs) of atypical POE module 3 across different age groups by Wilcox test (paired test).
Atypical module 3
Adjusted P values(Bonferroni)	age: 18~27	age: 28~37	age: 38~46	age: 47~56	age: 57~65
age: 28~37	1
age: 38~46	0.56226	0.0035815
age: 47~56	6.31086e-57	3.27948e-60	3.01738e-87
age: 57~65	4.51999e-69	8.83793e-76	3.16125e-91	1.32325e-22
age: 66~94	5.72686e-70	6.4421e-72	7.3119e-84	1.33043e-44	5.87054e-26

[truncated: 10 more sheets: s11, s12, s13, s14, s15, s16, s17, s18, s19, s20]
